# Supplementary material for: Colil: a database and search service for citation contexts in the life sciences domain
Source: J Biomed Semantics. 2015 Oct 19;6:38. doi: 10.1186/s13326-015-0037-x (PMC4617487; doi:10.1186/s13326-015-0037-x)
Supplement: Additional file 1: — Retrieving sets of citation contexts for papers with PubMed ID 18996891, 21071411, 22135297, and 23376192. (XLSX 66 kb) [file 13326_2015_37_MOESM1_ESM.xlsx]

## Sheet: PubMed ID 18996891
PubMed ID	Citation context
19033364	Four of these submissions have been accepted (17__>>20<<), based largely on volume of manually curated data and convenience for naﾃｯve users, but several otherwise viable databases have had to be rejected.
19420064	As the number of experimentally validated gene targets for the most miRNAs is relatively small in comparison to the actual (expected) number, GeneSet2miRNA is using predicted targets (>>19<<). GeneSet2miRNA provides a user friendly dialog-driven submission web page and supports most available gene identifiers. GeneSet2miRNA supports automatic analyses for several model organisms: Homo sapiens, Mu…
19420064	For this reason, GeneSet2miRNA uses the Predicted Targets component of the miRecords database (>>19<<). The Predicted Targets component of miRecords stores predicted miRNA targets produced by 11 established miRNA target prediction programs.
19420064	For example, the current release of the miRecords database (>>19<<) includes only 1135 records of validated miRNA-target interactions between 301 miRNAs and 902 target genes in seven animal species.
19420067	While databases of experimentally validated miRNA targets, including MiRecords (>>20<<) and TarBase (21), are becoming more extensive, bioinformatic algorithms remain the principal means of predicting targets of specific miRNAs.
19779543	Surprisingly only 48 human targets confirmed using this luciferase assay have been reported in the miRecords database [>>20<<]. Because this assay requires the identification of a miRNA binding site and our method does not detect binding sites but putative functional interactions between miRNAs and mRNAs, we used potential 3_ｲUTR binding sites arising from each
19880380	UTRdb entries are also annotated for the occurrence of validated miRNA targets, collected in miRecords (>>16<<), a large, high-quality database of experimentally validated miRNA targets resulting from meticulous literature curation.
20003267	We validate the results of SA-BNs against two experimentally supported databases, TarBase V5.0 [44] and miRecords [>>45<<]. As shown in Table 2, the number of experimentally validated targets for the identified miRNAs is very small.
20074352	org [13], miRDB [14], miRecords [>>15<<], TarBase [16]) and biological functions and phenotypes of individual miRNAs (miR2Disease [17], DIANA-mirPath [18], MMIA [19]).
20233441	The databases miR2Disease [5], miRecords [>>16<<] and TarBase [18] collect target genes of the miRNAs in different organisms.
20233441	So far, the targets of only a handful of these miRNAs have been experimentally validated [>>16<<-18]. Recently developed databases provide resources of miRNA nomenclature, sequence data, genomic localization and functional annotation in human, mouse, rat and other organisms [7,19,20] similar to the established gene-specific databases
20309390	To discern probable biological targets of the affected miRNAs, we combined evidence from 11 miRNA target prediction servers using the miRecords meta-server (Xiao et al., >>2009<<; http://mirecords.umn.edu/miRecords/).
20331864	We concentrated on miR-21, because it is the most significantly up-regulated miR-21 in our study and several validated target genes are described in the literature (see [9] and references therein, see also the new database miRecords [>>10<<]). Quantitative real-time RT-PCR was employed to measure mRNA levels of target genes, because quantification of protein expression levels in archival clinical…
20459673	MirTarget2, miTarget, NBmiRTar, PicTar, PITA, RNA22, RNAhybrid, and TargetScan/TargertScanS) integrated by miRecords and also showed expression levels that are inversely correlated with the specific miRNA levels were considered [>>65<<]. Putative targets of differentially regulated miRNAs are shown in Additional file 4 (K562) and Additional file 5 (HL60).
20482775	Even the confirmed targets from miRecords [>>23<<] may often be context specific due to tissue specific expression and 3' UTR splice variants.
20482775	In order to test our approach with experimentally verified miRNA targets we also applied CIA to data from miRecords [>>23<<].This is a resource which contains relatively small numbers of high quality experimentally confirmed miRNA targets. MiRecords currently contains target information for 90 miRNAs across 599 human genes. Although this is not the only
20484379	In particular, each gene is linked to EntrezGene (28), and ArrayExpress Atlas (29) databases, each miRNA is linked to miRNA2disease (30) and miRecords (>>31<<). Furthermore, to allow efficient and systematic retrieval of statements from Medline, MAGIA directly links results to PubFocus (32) and EbiMEd (33) for a text-mining search using genes and miRNAs as keywords.
20553627	In this study, we found 4 potential target genes (Nqo1, Pdpn, CXCL3, and Rad23b) of miR-21 during skeletal muscle ischemic injury. The database of experimentally validated miRNA target genes, MiRecords [>>32<<], lists 26 validated target genes of miR-21 in humans (TPM1, CDK6, TIMP3, PDCD4, SERPINB5, NFIB, CDKN1A, FAS, FAM3C, HIPK3, PRRG4, ACTA2, BTG2, BMPR2, SESN1, IL6R, SOCS5, GLCCI1, APAF1, SLC…
20731828	We then compared our predicted human miRNA-target links (miRNA _｣Joint Target) with two databases of experimentally supported information, Tarbase [31] and the component of miRecords [>>32<<] reporting validated miRNA-target links. 140 miRNAs, used in our post-transcriptional network, were also present in Tarbase or miRecords.
20805242	This data set is based on the data set compiled by Kertesz et al. (24) and complemented with additional validated targets reported in miRecords (>>37<<). In the human we used the experimental results reported by Selbach et al. (4) in which protein levels were monitored under the expression of five different miRNAs. From these results, a data set of 15__806 miRNA-3_ｲUTR was defined
20860840	In miRBase, 969 human miRNAs are annotated; in contrast, only 815 targets of 121 human miRNAs are recorded in the most up-to-date target database miRecords[>>3<<]. Given that targets of each miRNA could be hundreds, the reported number of verified targets accounts for only a very small fraction of the potential targets. This fact greatly underscores the urgent need to develop effective target
21037258	org (22)], together with lists of validated microRNA target sites [currently curated by resources such as TarBase (23), miRecords (>>24<<), miRTarBase].
21037263	__/__ means that known plant miRNA target sites are not present in the table because miRecords (>>14<<) provides only animal miRNA target sites.
21037263	In addition, several resources have been established to systematically collect and describe both experimentally validated miRNA targets [TarBase (13), miRecords (>>14<<)] and predicted miRNA targets [miRGator (15), MiRNAMap (16)].
21037263	Experimentally validated target sites were downloaded from the miRecords website (>>14<<). Then these validated target sites were mapped to genomes to allow determination of genome coordinates using the Bowtie program (29).
21037263	Compared to the other miRNA target-related databases, including TarBase (13), miRecords (>>14<<), miRGator (15) and MiRNAMap (16), which only collect predicted targets or experimentally supported targets, the distinctive features in our starBase database are as follows:
21071411	Moreover, TarBase (9), miRecords (>>10<<) and miR2Disease (11) contain experimentally validated miRNA__target interactions (MTIs).
21071411	miRecords accumulates both experimentally validated miRNA targets and computationally predicted miRNA targets (>>10<<). miR2Disease contains relationships among miRNAs, target genes and diseases in humans (11). miRSel (12) incorporates a text-mining method to extract systematically miRNA__target relationships from the PubMed abstracts. Additionally, among
21071411	Database namesTarBase (9)miRecords (>>10<<)miR2Disease (11)miRTarBaseSupport speciesMetazoa__ﾃ___6Metazoa__ﾃ___9HumanMetazoa__ﾃ___9ViridiplantaeViruses__ﾃ___2Viridiplantae__ﾃ___3VirusesViruses__ﾃ___5Total No.
21092244	Nevertheless, various algorithms differ in the selection of mRNA targets and simultaneous application of several algorithms is, therefore, highly recommended. Nowadays, many web-based applications [>>45<<-52] have been developed by combining existing prediction programs with functional annotations associated to many miRNA, gene, protein or biological pathway resources such as miRBase, Ensembl, Sw…
21092244	org[46]miRecordshttp://miRecords.umn.edu/miRecords[>>47<<]miRGatorhttp://genome.ewha.
21253009	Similarly, target genes of all of the miRNAs deregulated in at least two ccRCCs were retrieved from two experimentally supported databases, TarBase [46] and miRecords [>>47<<], for subsequent pathway analysis. Multiple cancer-associated KEGG pathways (e.g., cell cycle and p53 signaling) were found to be enriched in the target genes regulated by miRNAs that were recurrently deregulated in our stud…
21317927	org) (Xiao et al., >>2009<<). For comparison, among the 27 validated miR-21 targets listed in the miRecords database (december 2010), the number of hits by these ten algorithms ranges from 1 to 6.
21342132	Experimentally validated miRNA-mRNA interactions have been gathered in various databases, such as TarBase [50], MiRecords [>>75<<], Ago [76] and miRNAMAP [77].
21352563	miR-101 expression may not be sensitive indicators of inflammatory and precancerous processes in Barrett's oesophagus epithelium, even though bioinformatic predictions support a role for these miRNAs in targeting IL-1ﾎｲ, IL-1ﾎｱ, and IL-8 [>>25<<] (see miRecords at http://mirecords.biolead.org/prediction_query.php).
21390222	5.0 [20] and from the miRecords database, v. 1.0 [>>21<<] for a total of 1276 non redundant interactions.
21490719	1 (August 15, 2008) [>>67<<], which collect 1,051 and 1,311 experimental interactions, respectively.
21558324	In addition, if the 3_ｲ-UTR of a gene contains an experimentally verified site from TarBase (19) or miRecords (>>20<<), then STarBase or SmiRecords score becomes 1 (otherwise is 0), and so does the regulatory potential of the gene for a given miRNA:
21712985	MiRecords (http://mirecords.biolead.org/) [>>44<<] was used to compile a list of experimentally validated miRNA targets. This is a database of miRNA target interactions with published experimental support.
21738743	Although our prediction analyses of miRNA-target genes and pathways were based on in-silico simulation, some of the miRNA-target genes have been validated in previous studies [>>50<<]. Hence, our results are compatible with the implication of the dysregulation of these genes and pathways in the pathophysiology of schizophrenia [5], [51]__[52]. In future work, the miRNA-target genes need to be val…
21738743	(e.g., to over-express certain miRNAs in neural cell lines and then examine the protein expression level of the target genes) or endogenous (e.g., conducting the manipulation of miRNAs in physiological conditions) miRNA experiments [>>50<<].
21765906	To further elucidate the microRNA regulation involved in LH-treated cancer cells, 70 experimentally validated targets of the 65 differentially expressed microRNAs were examined according to the miRecords database [>>36<<] (Table S1).
21821656	As well as putative miRNA-target interactions, numerous miRNA targets are experimentally validated and collected in TarBase (9), miRecords (>>10<<), miR2Disease (11) and miRTarBase (12).
21857930	TarBase [9] and miRecords [>>10<<] collect target genes of the miRNAs in different organisms.
21857930	Human miRNA-gene associations were obtained from the text mining derived database miRSel [11] and the curated databases TarBase [9], miRecords [>>10<<] and miR2Disease [5]. We also obtained putative human miRNA-target pairs predicted by PITA [12], PICTAR [13] and TargetScan [14] (Table 1).
21909367	A set of 2, 848 validated miRNA-target interactions, resulting from Diana Tarbase [33] and/or miRecords [>>34<<] was collected to provide an independent, also if narrow, true solution for comparative evaluation.
21949731	A sufficient number of experimentally verified positive examples can be obtained from TarBase [7] and miRecords [>>8<<] database. However, these algorithms suffer from lack of gold standard of negative examples to build an effective classifier. This is because there are no assays demonstrating negative examples; these originate only from failed experiments
21949731	We have extracted statistics from [>>8<<] and observed that those algorithms that provide a high sensitivity for biologically validated positive examples also provide a very high false positive rate.
21976726	false positives resulting from the computational prediction of miRNA targets and to build a high-confidence resource for miRNA target analysis, the strategy of integrate several miRNA target prediction programs has been widely used (33__>>35<<). We chose miRNA targets from the widely used target prediction programs miRanda, PicTar4 and TargetScan.
21995669	miRecords hosts a collection of validated miR-mRNA interactions built from an exhaustive literature search and the database of records was download in a tab-delimited format [>>19<<]. We next annotated each hit for target site functionality, by checking the literature source for evidence of a loss of function experiment, which provided us with 606 validated MRE targets.
21995669	To assess the frequency of SNPs falling in validated MRESSs, we first determined the genomic DNA (gDNA) coordinates of 606 validated mRNA target seed-sites for all mRNA-miR interactions, from the miRecords database [>>19<<]. For a site to be included in this list we required functional evidence for the target site (eg, loss of function experiment through a reporter assay system).
22003392	In view of the fact that no particular target prediction software has consistently shown to be superior to all others, we used the __Predicted Targets__ tool in the miRecords resource [>>17<<] which integrates the results of eleven established miRNA target prediction algorithms.
22033272	miRNA target prediction analyses were performed using two programs; Target Combo __Predicted Targets: Union' (Sethupathy et al, 2006) and miRecords (Xiao et al, >>2009<<). A prediction was only included if it was detected by at least four programs.
22080514	First, we used three databases, miRecords (>>16<<), TarBase (15) and miRTarBase (17), that contain collections of miRNA targets from both low- and high-throughput experiments.
22080514	SNPs in miRNA target sites discovered using these techniques, as well as experimentally supported miRNA target sites in several databases (15__>>17<<), have been identified and are available for searching and browsing in the database.
22080562	(D) miRNA targets were derived from TarBase (50) and miRecords (>>51<<). Approximately 15% of dominant and recessive cancer genes are targets of miRNAs, compared with 8% of all cancer genes.
22080562	such as PTEN, NRAS, KRAS, (48). Because of this involvement in cancer, we included information about the interactions between miRNAs and their target cancer genes. Primary data were extracted from TarBase v.5.0 (50) and miRecords v.1.0 (>>51<<), which collect experimentally supported interactions between miRNAs and their targets.
22135287	Targets data were collected from the largest and most recognized resources as miRDB (31), miRTarBase (32), miRecords (>>21<<), PMRD and ASRP (33).
22135287	Similarly, databases like miRecords (>>21<<) or miRNAMap (22) consist exclusively of experimentally verified miRNAs.
22135297	Specifically, TarBase 6.0 integrates entries from miRecords (>>12<<), miRTarBase (14) and miR2Disease (10).
22135297	MiRecords (>>12<<) was first released in 2008. It contains manually curated and predicted miRNA targets.
22140553	high precision [79], and the intersecting results of two of these three tools were obtained, To reduce the false positive rate, we generated the union set of two experimentally supported database, TarBase V5.0 [80] and miRecords V3 [>>81<<]. The intersection of the results from these two steps was selected as representing the robust target genes and was used for further analysis.
22199253	The miRNAs chosen (B) are those with the highest number of validated targets according to miRecords (>>40<<) that were detected in at least 10 of the 14 cell types examined.
22211115	Based on Tarbase V5.0 55 and miRecords V2.0 >>56<<, two freely available databases that provide a repository of information pertaining to experimentally validated miRNA targets in several animal species, plants and viruses, six (miR-133a, miR-672, miR-183, miR-148a, miR-145, miR-150) of
22276777	To address the low prediction specificity of the miRNA target prediction algorithms we incorporate data from four curation databases (TarBase [25], miRTarBase [26], miRecords [>>27<<], and miR2disease [28]) which collect experimentally confirmed miRNA target interactions.
22303335	Currently there are at least two databases, miRecords and miRﾃｲ (Laganﾃ_ et al., 2009; Xiao et al., >>2009<<) which compile miRNA predictions from different databases.
22303335	Several web-based tools for compiling miRNA data from different databases already exist, e.g., the above mentioned miRecords (Xiao et al., >>2009<<) and miRﾃｲ (Laganﾃ_ et al., 2009).
22303453	org) databases [>>26<<]. The list of assembled miR-seed polymorphisms was additionally verified with other online databases and tools.
22348024	org) [9], TarBase [12], miRecords [>>23<<], miRWalk [24] release of 2010). TaLasso was applied to two datasets with matched samples of mRNA and miRNA expression data.
22351564	gr/microT/Maragkakis et al (2009)miRecordshttp://mirecords.biolead.org/Xiao et al (>>2009<<)Starbasehttp://starbase.sysu.
22384176	Hundreds of targets involved in cell differentiation, development, cancer, cardiovascular disease, antiviral defense, and metabolism have been experimentally identified [1], [3], [4], [>>5<<], while thousands of genes are predicted to be under miRNA regulation in mammals [6].
22403585	miRecords (Xiao et al., >>2009<<) consists of two components:
22403585	The current Validated Targets component of miRecords (Xiao et al., >>2009<<; released in November, 2010) hosts the interactions between 384 miRNAs and more than 1,000 target genes in nine animal species.
22403585	miRecords (Xiao et al., >>2009<<) supports bulk download of the complete list of validated gene targets collected in the database.
22403585	miRecords11 (Xiao et al., >>2009<<) is a comprehensive resource for animal miRNA__mRNA interactions from some of the above-mentioned algorithms and experimental approaches.
22403585	miRecords (Xiao et al., >>2009<<) allows queries of individual miRNAs in a selected organism.
22403585	et al., 2011) provides detailed information and links to other publicly available resources such as miRBase (Griffiths-Jones, 2004; Griffiths-Jones et al., 2006, 2008; Kozomara and Griffiths-Jones, 2011), miRecords (Xiao et al., >>2009<<), UCSC Genome Browser (Kent et al., 2002). In addition, miRvar (Bhartiya et al., 2011) is open for community curation efforts.
22427989	At the time that the analysis was carried out, 42 experimentally validated targets were currently known for miRNAs in the down-regulated set, according to curated data compiled at the miRecords server [>>38<<], http://mirecords.umn.edu/miRecords/, though it should be noted that validation experiments were generally conducted in non-neural systems.
22439011	Despite a number of existing miRNA target databases such as miRDB [19], miRNAMap [20], miRGator [21], miRecords [>>22<<], the data of promoter targets are not readily available.
22532850	This online accessible repository is an archive of results produced by 11 established miR target prediction programs [>>31<<]. Given the proapoptotic nature of miR-133b, the antiapoptotic gene Fas apoptosis inhibitory molecule (FAIM) captured our attention as an interesting miR-target candidate.
22583478	miR-16 targets were searched using the search engine miRecords [>>58<<,59]. To narrow the list of predicted targets, a filter was applied to show miRNA target interactions predicted by at least five target-prediction programs.
22589741	To test whether variability in the miRNA expression levels is related to variability in its target mRNA expression, we calculated correlations between miRNA expression levels and their validated mRNA targets from miRecords [>>73<<] or predicted mRNA targets from tarBase v5 [74] both with and without accounting for experimental confounders in mRNA and miRNA data sets (Materials and Methods).
22618880	Among them (i) miRNA__target interactions experimentally validated [as reported in miRecords (>>28<<), TarBase (29) and mirTarBase (30) databases] are specifically marked; (ii) Functional enrichment of the gene network component can be performed directly from MAGIA2 using DAVID platform.
22618880	Experimentally validated miRNA__target interactions according to the miRecords (>>28<<), mirTarbase (29) and mirTarBase (30) are highlighted in tables.
22693210	org (Release August 2010), the TargetScan (11) predictions, as well as more curated information from miRecords (release 3, November 2010) (>>12<<) and miRTarBase (release 2.5, October 15, 2011) (13).
22693220	CellBase imports miRNA from miRBase (4); curated and non-curated miRNA targets from miRecords (>>5<<), miRTarBase (6), TargetScan (7) and microRNA.org (8) and CpG islands and conserved regions from the UCSC database (9).
22759612	To date, miRNAmap 2.0 [22], miRecords [>>23<<], miRGator 2.0 [24], miRGene 2.0 [25], miRror [26] provide miRNA targets by integrating extensively adopted target prediction methods.
22798498	Information about miRNA__target interactions can be extracted either from databases of validated interactions, e.g. miRecords (>>14<<), Tarbase (15) and miRTarBase (16), or from predicted ones, which can be found in databases like miRWalk (17) and miRGen 2.0 (18).
22809019	In this study, we employed TargetScan, which is the most widely used tool in target prediction [>>87<<]. Because of the limitation of the high-throughput in-silico prediction, experimental validations of the miRNA-mRNA interaction are necessary. The experiments include reporter gene assay and loss- or gain-of-function of miRNA to measure
22848594	We collected a catalogue of experimentally validated miRNA-target interactions from two main manually curated resources, namely miRecords and miRTarBase [13], [>>37<<]. Merging miRNA-target pairs from these two databases we extracted a list of 1400 interactions verified in human, 265 of them associated to cancer phenotype. We applied the antagonism pattern detection to multiple available datasets…
22870325	predicting miRNA targets, DIANA-microT [13], [14], miRanda [9], [22], [23], mirBridge [15], PicTar [16], PITA [18] , rna22 [17] , and TargetScan [10], [11], [12], and two experimentally validated databases, TarBase [24] and miRecords [>>25<<], of miRNA target genes were included. The details of each algorithm and database are summarized in Table S2.
22929553	Human miRNA target predictions for miRNA with conserved 3__UTR were taken from TargetScan 5.1 [27], and experimentally validated miRNA and their targets were taken from mirTarBase [35] and miRecord [>>36<<]. We used the union of mirTarBase and miRecord as a source of experimentally validated miRNA-target interactions(3976 interactions between 345 miRNA and 2277 gene).
22952654	miRNA __ target prediction and functional classification: The prediction data for hsa-miR-29a and hsa-miR-34a was retrieved from http://mirecords.biolead.org/ [>>63<<]. In total there are _ｼ31,000 and 33000 predicted targets for hsa-miR-29a and hsa-miR-34a respectively.
22962603	In addition, EZH2 was predicted to be a potential target of miR-214 by RNAhybrid [>>19<<]. The predicted target sequences of miR-214 and EZH2-3_ｲUTR or CTNNB1-3_ｲUTR was analyzed by RNAhybrid 2.2 or TargetScan and these sequences are shown in Figure S3.
23027903	We isolated >300 targets (miR targets) for each miRNA (Table 1 and listed in Table S6), including several already validated by other studies/approaches (Table S6; Sethupathy et al., 2006; Xiao et al., >>2009<<). Among miR targets, we found that a significant number of E1A-induced genes and Rb genes were targeted by miR-1 (P < 0.05), miR-22 (P < 0.001), and miR-34a (P < 0.001). Furthermore, some g…
23034144	between 548 miRNAs and 1,579 target genes derived from 9 species extracted after thorough literature curation, accompanied with the storage of predicted targets collected from datasets of 11 established miRNA target prediction programs [>>25<<]. The miRTarBase (mirtarbase.mbc.nctu.edu.tw) represents the collection of 4,270 manually curated miRNA-target interactions validated experimentally betwee…
23046413	The genome-level disease gene relationships were from OMIM [14] and GAD [15]; the transcriptome-level gene signatures were from MSigDB [8] and GeneSigDB [7]; the post-transcriptome-level microRNA data were from miRecords [>>16<<]; and the proteome level data was from an integrated protein interaction database HAPPI [17], which has integrated HPRD, BIND, MINT, STRING, and OPHID databases.
23046413	Third, it further integrates with microRNA-targets from miRecords [>>16<<] database, signaling pathways, protein interaction networks, and transcription factor/gene regulatory networks, partially based on data integrated from the Human Pathway Database (HPD) [12] and the Human Annotated and Predicted Protein
23046413	2010), HPD [12] (2009), HAPPI [17](v. 1.4) and miRecords [>>16<<] (Nov. 2010), which are the latest versions available.
23049969	indels that may impact experimentally supported miRNA target sites, we analyzed data from two sources: mRNA sequences that have been shown to interact with miRNAs in PAR-CLIP experiments and miRNA:mRNA target pairs in miRecords [>>48<<], miTarBase [50], and TarBase 5.0 [49]. The PAR-CLIP experiments provide the specific mRNA sequences that are targeted by miRNAs and we, therefore, identified all …
23049969	We also identified all experimentally supported targets of the miRNAs containing indels by searching PAR-CLIP results [31] as well as experimental targets contained in miRecords [>>48<<], TarBase 5.0 [49] and miTarBase [50] (Table S1).
23049969	We also created a second list of indels that included only those indels in 3_ｲ UTRs of mRNAs that are the experimentally supported target of at least one miRNA by collecting the mRNA-miRNA target pairs contained in miRecords [>>48<<], miTarBase [50], and TarBase 5.0 [49].
23139634	edu/miRecords) which integrates several miRNA target prediction programs >>25<<. We assumed a useful prediction only if the putative target was concordantly identified by three of the most common algorithms (miRanda, PicTar, and TargetScan).
23151045	We showed that the predicted binding energy distribution is similar to energy distribution driven from miRecords [>>36<<] validated targets database, and significantly different from randomized one (see Additional file 9 for details).
23175680	Several miRNA-target databases, such as TargetScan [36], PicTar [35], TarBase [74], miRecords [>>75<<] and miRWalk [76], store computationally predicted miRNA targets as well as few biologically validated ones.
23175680	While some validated miRNAs and their target genes have been collated in databases, such as TarBase [100] and miRecords [>>75<<], these in no way reflect the diversity and abundance of potential miRNA regulatory influences.
23180788	We used the results of PAR-CLIP experiments, as well as databases, such as TarBase (32), miRTarBase (44) and miRecords (>>45<<), that collect experimentally determined miRNA__mRNA interactions to determine if any somatic mutations are located within experimentally determined miRNA target sites, but found only a very small number of somatic mutations in these sites.
23193297	Regarding miRNA targets, validated targets are still sparse but are available at miRecords (>>5<<), Tarbase (6) and miRTarBase (7). Many target prediction methods were developed including TargetScan (8), microRNA.
23193399	Human miRNA target predictions for miRNA with conserved 3_ｲUTR were taken from TargetScan 5.1 [11] (PredNet), and experimentally validated miRNAs and their targets were taken from mirTarBase [8] and miRecord [>>20<<]. I used the union of mirTarBase and miRecord as a source of experimentally validated miRNA-target interactions (ExpNet).
23226537	[49], DIANA-microT-CDS (http://diana.cslab.ece.ntua.gr/) [50], PicTar (http://pictar.mdc-berlin.de/) [51], Miranda (www.microrna.org) [52], TargetScan (http://www.targetscan.org/) [53] and miRecords (http://mirecords.biolead.org) [>>54<<]. These tools combine different parameters of the sequence requirements for microRNA:
23251139	phpDatabase of experimentally validated miRNA targets and integration of predicted miRNA targets produced by 11 miRNA target prediction programsXiao et al. (>>2009<<
23281599	In addition, another set of experimentally validated miRNA targets integrated from miRTarBase [19], miRrecords [>>20<<], miRWalk [21] and miR2Disease [22] was also included in this analysis.
23281707	We used miRecords [>>22<<] and miRGen [23], which are integrated resources of miRNA-target interactions from 11 established target prediction algorithms and from four most widely used target prediction programs, respectively.
23282032	The positive miRNA-target pairs are collected from miRecords, which stores high-quality experimentally verified miRNA targets [>>24<<]. Only mammalian - human, mouse and rat records (852 records) are of our interest, since our goal is to identify mammalian miRNA target.
23302469	The validated targets of interested miRNAs were obtained from Diana TarBase v6.0 [16] and miRecords [>>17<<] and extensive Pubmed publications search.
23325622	compare and enrich it with publicly available information from STRING (Szklarczyk et al., 2011), IntAct (Kerrien et al., 2012), MiMI (Tarcea et al., 2009), miRBase (Kozomara and Griffiths-Jones, 2011) and miRecords (Xiao et al., >>2009<<). The pathway analysis is based on GO (Ashburner et al., 2000), KEGG (Kanehisa et al., 2002), Reactome (Croft et al., 2011) and other resources (Supplementary Ma…
23326485	5c) [38], miR2Disease (version Jan, 2010) [39] and miRecord (version Nov, 2010) [>>40<<]. These databases store manually curated collections of experimentally supported miRNA targets. After combining these databases, 1,799 miRNA-target pairs were collected in our study. The predicted miRNA targets were downloaded from
23331499	We also included two types of miRNA network data: i) miRNA__mRNA interactions from miRBase, TarBase, Miranda, TargetScan and miRecords [>>28<<-32], and ii) TFs of these miRNAs from PutMir, TransMir and ENCODE [27,33,34].
23376192	miRNA target genes are available from a variety of sources, including computational predictions [6__8], single gene studies [9, >>10<<] and, most recently, large-scale experimental studies that combine cross-linking of loaded RISC complexes to target UTRs, immunoprecipitation and next-generation sequencing to identify miRNA targets [11__13].
23376192	miRNA targets are fetched from VerSe, miRecords [>>10<<], miRTarBase [9], TargetScan [14], miRanda [7] and PITA [8], and gene__drug interactions are from VerSe or annotated by the Pharmacogenomics Knowledge Base [37].
23376192	Two databases, miRecords [>>10<<] and miRTarBase [9], collect experimentally verified miRNA targets as described in the literature.
23405074	This dataset comprised of 1731 sequences. The dataset of validated miRNA targets were derived from miRecords [>>57<<].
23594715	Several provide experimentally validated microRNA information such as TarBase [8], miR2Disease [9], dbDEMC [10], miRCancer [11] and miRecords [>>12<<]; And also several provide computational predictions such as TargetScan [13], PicTar [14] and microRNA.
23594715	Meanwhile, TUMIR is also different from TarBase [8] and miRecords [>>12<<] which mainly focused on the miRNA targets.
23613887	Briefly, 1) validated miRNA target genes were generated from the MiRecords database, which provides curated experimentally validated miRNA targets from published literature [>>32<<] and 2) a novel Bayesian based miRNA target prediction algorithm BCmicrO [21],[29], where the distributions of prediction results for each algorithm were explicitly modeled based on a training dataset composed of caref…
23633914	miRecords is a resource for animal miRNA-target interactions, consisting of two components [>>42<<]; the Validated Targets component is a large, high-quality database of experimentally validated miRNA targets resulting from meticulous literature curation and the Predicted Targets component of miRecords is an integration of predicted
23691029	edu/miRecords/) to retrieve reliable miRNA target genes, which integrates at least five target prediction algorithms [>>20<<]. By replacing ExprTargetDB with miRecords, the number of miRNAs that met our restricted standard for the number of target genes included for assessing the potential synergy were increased from 99 to 293 (Table S3). Not surprisingly,
23691029	Furthermore, the method robustness of synergy score was examined against miRNA-target interactions and PPIs by applying the miRNA target gene prediction database miRecords [>>20<<] and the Human Signaling Network dataset that is updated just recently [21], respectively.
23710289	We also integrated posttranscriptional regulatory interactions (i.e., miRNAs that can regulate NRF2 or its first neighbors) by manual curation and from miRBase, TarBase, Miranda, TargetScan, and miRecords resources [>>21<<__25]. To list those TFs that can regulate NRF2-regulating miRNAs, we used data on the transcriptional regulation of miRNAs from ENCODE, PutMir, and TransMir resources [18, 26, …
23717626	Several web resources provide validated or predicted miRNA-mRNA interactions, e.g. TarBase [34], miRecords [>>35<<], miRGen [36] and miRBase [37], miRGator offers miRNA and mRNA expression profiles [38], starBase [39] and doRiNA [40] are databases that integrate miRNA and ribonucleoprotein binding sites.
23717626	Validated human miRNA-mRNA interactions were obtained from Tarbase 5.0 and miRecords (version 11-2010) [34], [>>35<<], [62]. Human target mRNA predictions for miRNAs were extracted from TargetScan 5.2 and microRNA.
23761447	Lastly, miR interactions were gathered from TarBase (28), miRecords (>>29<<) and TransmiR (30).
23771142	We selected three databases containing validated targets: Tarbase version 5c (35), miRecords version November 25, 2010 (>>36<<) and miRTarBase release 3.5 (37).
23776563	First, a set of experimentally validated target genes were extracted from TarBase [52], miRTarBase [53], miRecords [>>54<<], and miR2Disease [55], assembling 3131 regulations among 311 miRNAs and 1761 genes, and defined as __experiment validated target set__.
23841900	The mRNAs targeted by the DE-microRNAs were obtained from three target prediction algorithms (TargetScan [26], PicTar [27] and miRanda [28]) as well as a database with experimental evidence (miRecord [>>29<<]). In order to obtain a more reliable result, we removed the targets found by only one prediction programs.
23844193	First, we used miRecords to identify putative mRNA target for each activity-regulated miRNA [>>28<<]. miRecords is advantageous because it cross-references results from 11 target prediction algorithms. This approach is based on the relatively simple hypothesis that valid miRNA/mRNA interactions are much more likely to be predicted by
23844193	Putative mRNA targets of miRNAs were identified using the miRecords online target prediction resource, restricting lists to targets predicted by three or more databases (http://mirecords.biolead.org) [>>28<<]. For functional annotation cluster analysis, we uploaded each list of putative target genes into the DAVID bioinformatics resource (http:
23857251	Our final set of experiments focused on putative or validated mRNA targets of miR-497 and miR-195 identified in public databases (mirTarBase,30 miRecords>>31<< and miRWalk32).
23863844	The positive data set includes sites from miRecords database(>>28<<), TarBase (29) and from individual studies (see references in Supplementary Tables S1 and S3).
23890084	Experimentally validated target genes were also extracted for miRNAs identified as differentially expressed between normal and malignant TZ and PZ tissues using the same databases [25,>>26<<] and pathway analysis was performed on the validated target genes using the DAVID functional annotation tool [28].
23890084	For the 15 miRNAs with lowest p-values for differential expression between normal PZ and TZ, experimentally validated target genes were extracted from TarBase [25] and miRecords [>>26<<] while predicted target genes for the same miRNAs were extracted from MicroCosm targets [27].
23890084	To further investigate the similarities between these miRNA sets, validated target genes for the miRNAs were extracted from miRecords and TarBase [25,>>26<<]. A comparison of the target genes for miRNAs differentially expressed in PZ and TZ showed that TZ and PZ tumors had 124 target genes in common (59%), while only 61 (29%) and 24 (12%) target genes where specific for the TZ and PZ tumors,
23922662	Apoptosis inhibitor 5 (API5), the only previously validated target of miR-224 in HCC [>>16<<], was found to be also amongst the 72 miR-224 hc-targets reaffirming the feasibility of this approach.
23922662	miR-224 targets were predicted in silico using the miRecords [>>16<<]. Putative miR-224 targets were defined as those predicted by at least three independent algorithms.
24039761	To gain further insight into the biological functions of the identified miRNAs, miRecords [>>17<<] was applied to predict target mRNAs and KOBAS [18] was used for KEGG Orthology analysis.
24039761	Based on the sequences of the miRNAs, the targets of DE miRNAs were predicted using the online database miRecords [>>17<<] (http://mirecords.biolead.org/) and chosen when they were predicted in at least databases integrated in miRecords.
24069219	Moreover, we compared our results with those predicted by software package miRecords, which provides eleven computational methods for miRNA binding target search [>>37<<]. Totally 16 and 31 target genes of mir21 and mir34ac in our prediction were identified by at least three methods respectively (Table S4). Similarly in the mt p53 cell lines, the new model predicted 76 and 77 target genes of mir2…
24069606	For another validation, the validated set of miRNA targets are collected from Tarbase [21] and miRecords database [>>22<<]. We considered miRNAs from these databases which contain same seed sequence as siRNA and were trying to find an overlap between predicted off-targets of the siRNA and validated targets of miRNAs.
24082822	The experimentally validated miRNA-target interactions information have been documented in various databases, such as TarBase [60], MiRecords [>>80<<], miRWalk [27], miRTarBase [61] and miRNAMAP [81].
24147106	Using a target prediction program, miRecords [>>26<<], we identified two conserved seed match sequences of miR-34a within both the 3' untranslated region (3' UTR) and the coding region (CR) of DGKﾎｶ (Figure 1).
24148570	gr/tarbase) [79] and predicted targets reported by miRecords (http://miRecords.biolead.org) [>>80<<]. The predicted component integrates the predictions produced by 11 established miRNA target prediction programs (DIANA-microT, MicroInspector, miRanda, MirTarget2, miTarget, NBmiRTar, PicTar, PITA, RNA22, RNAhybrid, and
24163105	We have collected >14 000 new experimentally supported miRNA__mRNA interactions from two recently updated databases, miRecords (>>35<<) and miRTarBase (36).
24187663	We obtained experimentally supported miRNA target data from TarBase [32] (version 5.0) and miRRecords [>>33<<] (version 3.0).
24194717	org) (Jiang et al., 2009), miRecords (http://miRecords.umn.edu/miRecords) (Xiao et al., 2009a), and miRtarbase (http://miRTarBase.mbc.
24213470	Together with experimentally validated role of miRNAs [>>78<<] and mRNA-miRNA-network [77], miRNA mediated mechanisms have potential to be that elusive layer of regulation, which may help explain the heterogeneous events important for establishment and maintenance of tumor microenvironment.
24260478	The target mRNAs of these miRNAs were determined based on known experimentally validated target mRNAs from the miRTarBase database [42], the miRecords database [>>43<<] and the TarBase database [44].
24267745	firs is computationally predicted miRNA targets downloaded from TargetScan [27][PredNet], and the second is experimentally validated miRNAs and their targets that were extracted from two public databases mirTarbase [28] and miRecord [>>29<<]. The union of mirTarbase and miRecord was used as a source of experimentally validated miRNA-target interactions [ExpNet].
24267917	Experimentally validated target predictions for each miRNA were obtained from miRecord [>>31<<], and computational predictions were obtained from TargetScan version 6.2 [12] and miRanda (August 2010 release) [9,11].
24278004	We then used the miRecord comparison survey [>>13<<] to identify possible binding sites for the miR through which gene expression could be regulated.
24278004	To identify relevant genomic regions we used miRecords [>>13<<], a set of tools for the predictions of target sites for each of the miRs on its cognate, paired, gene.
24278004	Using the miRecord comparison survey [>>13<<], we predicted microRNA binding sites on the 26 miR-gene pairs that were correlated in only one subset of patients and significant in prognosis stratification.
24278102	To understand the biological significance of the differentially expressed miRNAs, the miRNA-target prediction resource miRecords [>>27<<] (http://mirecords.biolead.org/) was used to create a list of putative mRNA targets for the miRNAs found to differ between tissues with a p value<0.05.
24278205	Using online tools for miRNA target prediction- miRecords or TargetScan Custom [>>18<<], [23], a total of _ｼ10,000 putative targets of the differentially regulated miRNAs were identified (Data S7).
24278205	5 target prediction programs out of 11 available target prediction programs TargetScan, PITA, PicTar, miRanda, mirTarget2, NBmirTar, RNAhybrid, MiTarget, MicroInspector, RNA22, and DIANA, MicroT, using the online software, miRECORDS [>>18<<] (Data S7). The list was matched with the gene expression profile data and genes displaying inverse correlations were listed separately (Data S8).
24298237	edu/miRecords/Xiao et al. (>>2009<<)miRGatorThis is an algorithm integrating the target prediction, functional analysis, gene expression data, and genome annotation.
24304892	miRecords (>>22<<), an integrated resource for animal miRNA-target interaction, hosts a large, high-quality manually curated database of experimentally validated miRNA-target interactions with systematic experimental documentation for each interaction.
24350286	Databases such as miRecords, Tarbase and miRTarBase are repositories of experimentally validated miRNA:gene interactions [>>11<<__13]. Predictions of miRNA:gene interactions are accumulated in databases like miRWalk [14].
24391925	Experimentally verified miRNA-target interactions were retrieved from two sources: MiRecords [>>25<<] and miRtarbase [26]. For protein complexes, we retrieved complexes from CORUM(last accessed May,2012), which provides a resource of manually annotated protein complexes from mammalian organisms [24].
24428888	Several databases of miRNAs, based on sequence annotation and miRNA genomics such as miRBase, [6] miRNAMap2.0 [7], miRGen [8], miRGator v2.0 [9], miRecords [>>10<<] have been developed. Amongst these databases, miRBase serves as a central database of mature miRNA sequences.
24521265	In order to get target relations between miRNA and mRNA, we used miRecords which is integrated resources of miRNA that store target interactions produced by 11 established miRNA target prediction programs [>>30<<]. We created 10 variations for predicted target pairs between miRNA and genes by considering the number of positive voters from the included algorithms by miRecords (Additional file 1). …
24550716	increasingly also about other PTMs; EdgeDB, REDfly, JASPAR, ENCODE, PAZAR, ABS, ORegAnno, and others [16]__[22] provide information about transcriptional regulatory interactions; miRBase, PutMir, Miranda, TargetScan, and miRecords [23]__[>>27<<] contain information on miRNAs and mRNA targets of miRNAs; and PutMir, TransmiR, and ENCODE [19], [25], [28] supply information about TFs regulating miRNA…
24556472	Only two of the microRNA target prediction programs included in the miRecords database (Xiao et al., >>2009<<) __ PITA (Kertesz et al., 2007) and RNAHybrid (Krﾃｼger and Rehmsmeier, 2006) __ predict BDNF as a primary target of miR-137.
24564251	The miRNA-TF-Cancer relationships were gathered from the miReg [17], miR2Disease [23], miRWalk [25], miRecords [>>26<<], TransmiR [31], CircuitsDB [32], and miRDB [65] databases.
24564251	In this approach, we first identified experimentally validated targets of each miRNA using miRNA target databases miRWalk [25], miRecords [>>26<<], miReg [17], and miRTarBase [27].
24564923	Proven miRNA/gene interactions (2058) were assembled from Tarbase and miRecords [35,>>36<<]. Multiple entries were eliminated and resources combined into a single non-redundant data table.
24589211	Predicted targets of the miRNAs in the miRNA array were analyzed using the algorithms TargetScan[16], TarBase[17], and miRecords[>>18<<]. For mRNAs that were up-regulated in SKOV3/DDP compared with SKOV3, we searched for targeting miRNAs that were down-regulated, and vice versa.
24600468	The positive training data was a set of 289 miRNA transcript pairs extracted from the miRecords database (Xiao et al., >>2009<<). The negative training data was selected from a pooled dataset of pairs of miRNAs and predicted targets by identification of overlapping false positive pairs generated from multiple target prediction algorithms. Tissue specific
24608173	5.0 (93), miRecords v.4.0 (>>94<<) and miRTarBase v.4.4 (95). The integration of these data led to 1160 cancer targets of miRNAs (58% of the total).
24614816	miRNAs were retrieved from the union of five experimentally verified miRNA-target interaction (MTI) resources, including the miRTarBase (Version 4.5) [22], TarBase (Version 6.0) [23], starBase (Version 1.0) [24], miRecords (Version 3) [>>25<<] and miRWalk (Last updated on March 29, 2011) [26] (detailed information of these databases was given in Table S2).
24618011	The experimentally validated data included information from miRecords [>>21<<], TarBase [22], miR2Disease [23], and miRTarBase [24], while the computational prediction data consisted of miRNA-mRNA target pairs residing in no fewer than 2 datasets from HOCTAR [25], ExprTargetDB [26], and starBase [27].
24632820	Validated targets for each miRNA were obtained from mirTarBase (http://mirtarbase.mbc.nctu.edu.tw/) [64] and miRecords (http://mirecords.biolead.org/) [>>65<<]. Both databases contain experimentally validated miRNA-target interactions (MTIs) curated by data mining of the published literature.
24710011	Another database containing both predicted and validated targets for currently 9 species is miRecords [>>30<<]. It contains miRNA target predictions obtained from 11 different target prediction tools.
24710011	uk/enright-srv/microcosm/htdocs/targets/v5/miRNA target prediction (formerly miRBase Targets)miRecords [>>30<<]http://mirecords.biolead.org/Database for validated and predicted miRNA targets 3. Databases mirBase [17]http://www.mirbase.org/Database for miRNA researchdeepBase [31]http://deepbase.sysu.edu.cn/platform for next generation miRNA data
24756070	The miRecord database, which includes 1,529 experimental interactions, is composed of experimentally validated miRNAs and predicted MTIs [>>13<<]. The miR2Disease database is aimed at storing experimentally validated MTIs, which are deregulated in various human diseases [14]. Among these databases, miRTarBase provides more updated MTIs than the other databases.
24756070	Moreover, many databases, such as miRTarBase [11], TarBase [12], miRecords [>>13<<] and miR2Disease [14], have been designed for storing experimentally validated MTIs.
24803669	The validated miRNA__target interactions are derived from mirTarBase (11), miRecords (>>12<<) and a manual bibliographic research, selecting only the interactions validated by reporter assay.
24809055	The experimentally validated data were extracted from miRecords [>>33<<], TarBase [34], miR2Disease [35], and miRTarBase [36], while the computational prediction data consisted of miRNA-mRNA target pairs residing in no fewer than 2 datasets from HOCTAR [37], ExprTargetDB [38], and starBase [39].
24809850	from eleven common miRNA target predicting datasets: DIANA-microT [24], mirSVR [25], PicTar5 [26], RNA22 [27], RNAhybrid [28], TargetScan [29], PITA [30], MirTarget2 [31], TargetMiner [32], miRanda [33], and two valid databases [34], [>>35<<]. Firstly, we obtained all miRNA-gene regulation information from these eleven prediction datasets.
24810853	A custom Nanostring nCounter codeset was designed with probes recognizing 37 genes predicted by the TargetScan algorithm (11) to be regulated by miR-122 (Table 1 (27__>>35<<)). An additional four genes without miR-122 sites were also included, among which the top two most stable genes were used as reference genes (Supplementary Figure S2). Similar to earlier results, these candidate transcripts w…
24810853	These citations were compiled by cross-referencing curated miRNA__mRNA target interactions in miRecords (>>27<<), miRWalk (28) and miRTarBase (29) databases.
24829448	miR target predictions from seven different sources (PicTar (11__14), mirSVR (15,16), TargetScan (17__20), MSigDB (21,22) and PITA (23)) including experimentally verified miR targets (miRecords (>>24<<) and miRTarbase (25)).
24849932	microRNAs potentially binding THRB 3_ｲUTR were predicted using miRecords and DIANA__mirPath [>>41<<],[42] (Table S4). Next, PubMed was searched to find information on the expression of the predicted microRNAs in ccRCC.
24896088	An integrated approach uses two or more computational approaches to improve the sensitivity or specificity of predictions [>>34<<]. The comparative genomic approach is not suitable for virus miRNAs prediction, since for many viruses, only very distant evolutionary orthologs are known [35]. Thus ab initio prediction methods appear the method of choice [36]. In the
24904649	edu/miRecords) (Xiao et al., >>2009<<). In particular, we have focused on the mechanism of profiling miRNA expression associated with breast cancer through examining the expression of their targets, followed by pathway analyses.
24904649	edu/miRecords) (Xiao et al., >>2009<<). The target genes were further filtered by oncomine database that collects cancer microarrays (http:
24907353	miRecords is a literature-based archive (>>20<<) that extracts validated results from publications.
24968068	edu/miRecords __ see [>>121<<]) with the filtering parameter set equal to 2. As a consequence, targets for each miRNA are predicted by at least two (out of eleven) different sequence-based target prediction algorithms incorporated in miRecords.
24970168	Validated target sites from publicly available databases e.g., TarBase [37], miRecords [>>38<<] and miRTarBase [39] had been utilized to identify the SNPs that potentially affect miRNA targeting [10,12,18,24].
25054916	To assess the performance of the proposed conservation strategy, we compiled an experimentally validated miRNA-mRNA interaction dataset from the union of three databases, TarBase V5.0 [28], miRecords [>>29<<], and miRTarBase V4.4 [30], as the gold standard. Finally, 21,849 experimentally validated miRNA-mRNA interactions in humans were collected and used.
25054916	Furthermore, a total of 21,849 experimentally validated miRNA-mRNA interactions in humans collected from three databases (TarBase V5.0 [28], miRecords [>>29<<], and miRTarBase V4.4 [30]) were used as the gold standard to evaluate the target prediction performance.
25054916	Finally, we compiled an experimentally validated MMI set from the union of three databases, TarBase V5.0 [28], miRecords [>>29<<], and miRTarBase V4.4 [30].
25063298	dbPredicted miRNA__target interactionsDIANA-microT (12)XElMMo (8)XMicroCosm/miRBase (9)XXXXmiRanda (7)XXmiRDB (13)XXPicTar (6)XXXPITA (11)XTargetScan (10)XXXXValidated miRNA__target interactionsmiRecords (>>27<<)XmiRTarBase (28)XTarBase (26)XXDisease-/drug-related miRNAsmiR2Disease (22)XPharmaco-miR (23)XPhenomiR
25063298	The multiMiR database contains human and mouse data from 14 external databases that are categorized into three components (Figure 1), including the three validated miRNA__target databases (miRecords (>>27<<), miRTarBase (28) and TarBase (26)), the eight predicted miRNA__target databases (DIANA-microT (12), ElMMo (8), MicroCosm (9), miRanda (7), miRDB (13), PicTar (6), PITA (11) and TargetScan (10…
25077705	edu.tw/), miRecords V.3 [>>21<<] (http://mirecords.biolead.org/), and miR2Disease [22] (http:
25106527	We collected experimentally validated microRNA-mRNA interactions from miRecord [>>17<<] and mirTarbase [18], and predicted their MRESSs in 3_ｲUTR by TargetScan6.1 [19].
25129238	when predicted by at least three out of 11 target prediction programs (PITA, PicTar, miRanda, mirTarget2, TargetScan, NBmirTar, RNAhybrid, MicroInspector, MiTarget, RNA22 and DIANA MicroT), using the online software miRECORDS [>>30<<]. Potential targets of differentially regulated novel miRs were predicted by the TargetScan Human 5.2 custom program.
25171496	org/), which includes 284 miRNAs, 1,101 targets with 2,087 edges in the human and 145 miRNAs, 266 targets with 442 edges in the mouse [>>34<<]. The second database is TarBase (http://diana.cslab.ece.ntua.gr/DianaToolsNew/index.php), which includes 111 miRNAs, 862 targets with 1,093 edges in the human and 44 miRNAs, 75 targets with 104 edges in the mouse [35]. The targets of
25234469	Three databases were used to predict miRNA-target genes: TarBase (v6.0) (Vergoulis et al., 2012), miRecords (2013) (Xiao et al., >>2009<<) and miRTarBase (2013) (Hsu et al., 2011), which host the largest collection of manually curated experimental data.
25255814	some studies have revealed that PicTar and Targetscan have high specificities and are more accurate in predicting the target genes [50], while Tarbase and miRecords included some target genes which had been validated in the research [>>51<<]. Further functional assays of miR-375 need to be done to elucidate the role of circulating miRNAs in CRC.
25281301	For the 'miRNA-gene__ and 'miRNA-TF__ regulations, the curated miRNA-gene interactions are available in public databases such as Tarbase [78], miRecords [>>79<<] and miRTarBase [80].
25300531	Target genes for each miRNA were manually retrieved from different public databases, including miRecords [>>28<<], TarBase [29] and Ingenuity Knowledge Base (Ingenuity Systems, Redwood City, CA, USA).
25309888	Relationships included experimentally determined data from the Ingenuityﾂｮ curated database and highly predicted targets from the target prediction databases in TargetScan (20), miRecords (>>21<<), and TarBase (22).
25360780	miRecords [>>36<<] was also used to determine target-microRNA interaction in at least 4 of the 11 databases listed (miRanda, TargetScan, RNA hybrid, TargetScanCons).
25360780	Following our pathway analysis, we used miRecords [>>36<<] to strengthen DIANA's in silico predictions. miRecords combines the datasets of several microRNA-target prediction tools.
25380780	org (35), TarBase (36), miRTarBase (37), mirDB (38), miRWalk (39), miRecords (>>40<<) etc., which encompass detailed information about the miRNAs found in different organisms.
25392691	MiRNA Target Filter was used to explore experimentally validated miRNA__mRNA interactions based on relevant biological information and expression information from TarBase38 and miRecords.>>39<< TargetScan was used to predict novel miRNA__mRNA interactions.
25392691	The IPA miRNA Target Filter using TarBase38 and miRecords>>39<< revealed that 846 mRNAs were experimentally validated targets of 40 differentially expressed miRNAs (Supplementary Table 2).
25406666	Computational prediction provides a tool to generate list of candidate miRNA target genes [>>22<<__26]. However, the list of predicted genes for miRNAs can be intimidating (herein, over ten thousand), making it impractical for further investigation. To refine the number of predicted target genes for the 59 differentially expressed
25406994	Results were obtained from Tarbase [21], miRtarbase [22] and miRecords [>>23<<]. We used these databases because they collected experimentally validated miRNA targets (e.g., reporter assay, western and northern blot, qRT-PCR).
25427155	Target genes of miRNAs were predicted using the two databases miRecords [>>25<<] and miRTarBase [26].

## Sheet: PubMed ID 21071411
PubMed ID	Citation context
21177655	of RNA sequences (13,14), a description of lncRNAdb, a new resource on experimentally characterized long non-coding RNA (15), as well as descriptions of several databases of predicted and/or experimentally validated microRNA targets (16__>>21<<). This issue also includes an update on the status of the RNA Modification Database, which was regularly featured in the NAR Database Issue in the 1990s (…
21436881	miRNA-target interactions for quite a few RrmiRs (including miRNAs from the most common RrmiR families, Table S8) have been well documented in the miRTarBase Release 1.0 [>>59<<]. In addition, we manually curated from the literature and 17 new miRNA-target pairs for which the functions have been well studied.
21436881	We integrated this information with the data from miRTarBase release 1.0 that curates experimentally validated microRNA-target interactions [>>59<<], and constructed functional interaction networks using Cytoscape v2.7.0 [60].
21821656	As well as putative miRNA-target interactions, numerous miRNA targets are experimentally validated and collected in TarBase (9), miRecords (10), miR2Disease (11) and miRTarBase (>>12<<). According to the latest statistics in miRTarBase, for example, there exist 58 and 43 known target genes of hsa-miR-21 and hsa-miR-122, respectively. It reveals the importance of miRNA functions in contributing to…
21949731	In this regard 20 mRNAs, each of which is targeted by 6 or more miRNAs, are extracted from miRTarBase [>>23<<], a recently published database.
22050994	We extracted targets for miRNAs from the databases for experimentally verified miRNA targets TarBase [16] and miRTarBase [>>17<<]. We only used targets of miRNAs that appeared in DDOC [39].
22050994	For these we extracted all experimentally confirmed miRNA targets from TarBase [16] and miRTarBase [>>17<<] and subsequently restricted our analysis to those miRNAs that have an experimentally confirmed target that is involved in the progression of OC according to the DDOC database [39].
22050994	For this set of miRNAs, we extracted experimentally verified targets from TarBase [16] and miRTarBase [>>17<<] and selected those that have been associated with OC in accordance with the Dragon Database for Exploration of Ovarian Cancer Genes (DDOC, [39]).
22050994	Numerous databases [11-15], such as the TarBase database [16] and miRTarBase [>>17<<], hold experimentally validated or computationally predicted miRNA targets.
22080514	First, we used three databases, miRecords (16), TarBase (15) and miRTarBase (>>17<<), that contain collections of miRNA targets from both low- and high-throughput experiments.
22080514	SNPs in miRNA target sites discovered using these techniques, as well as experimentally supported miRNA target sites in several databases (15__>>17<<), have been identified and are available for searching and browsing in the database.
22135287	Targets data were collected from the largest and most recognized resources as miRDB (31), miRTarBase (>>32<<), miRecords (21), PMRD and ASRP (33).
22135297	Specifically, TarBase 6.0 integrates entries from miRecords (12), miRTarBase (>>14<<) and miR2Disease (10).
22135297	miRTarBase (>>14<<) was first released in 2010. It includes manually curated data for 3969 experimentally verified miRNA__gene interactions for 14 species (update 15 April 2011).
22276777	To address the low prediction specificity of the miRNA target prediction algorithms we incorporate data from four curation databases (TarBase [25], miRTarBase [>>26<<], miRecords [27], and miR2disease [28]) which collect experimentally confirmed miRNA target interactions.
22303335	Thus, the miRNA-target interactions in miRTarBase have been experimentally validated by different experimental approaches (Hsu et al., >>2011<<). For these validated miR-122 target genes we would expect that the ranking of miRNAs provided by miRNA-DISTILLER should result in miR-122 as the most common miRNA among this set of genes. As shown in Figure 4, miR-122 was indeed found to
22583976	For miRNA targets, three predicted sets by three computational algorithms (psRNATarget [19], TargetAlign [20] and UEA target-finder [21]) and two experimentally validated sets (miRTarBase [>>22<<] and TarBase [23]) are collected.
22583976	miRNA target genes are acquired by four ways: 1) experimentally validated miRNA target genes from two manually curated databases, TarBase [23] and miRTarBase [>>22<<]. For convenience, we combine them into one dataset denoted by (miR)TarBase that includes 81 miRNA-target interactions; 2) miRNA targets predicted by psRNATarget [19], which uses the scoring schema originally applied by miRU [25] to
22618880	Among them (i) miRNA__target interactions experimentally validated [as reported in miRecords (28), TarBase (29) and mirTarBase (>>30<<) databases] are specifically marked; (ii) Functional enrichment of the gene network component can be performed directly from MAGIA2 using DAVID platform.
22618880	Experimentally validated miRNA__target interactions according to the miRecords (28), mirTarbase (29) and mirTarBase (>>30<<) are highlighted in tables.
22672736	The only experimentally validated target so far for this miRNA in human is MCL1 (Induced myeloid leukemia cell differentiation) [>>45<<], while predicted regulatory targets of this miRNA from both MicroCosm and TargetScan [13,46] indicate a preference for receptor proteins.
22693210	org (Release August 2010), the TargetScan (11) predictions, as well as more curated information from miRecords (release 3, November 2010) (12) and miRTarBase (release 2.5, October 15, 2011) (>>13<<). Information of diseases has been taken from The human miRNA disease database (release November 2011) (3) and Phenomir (14). At present, information for human and mouse is available. In coming version…
22693220	CellBase imports miRNA from miRBase (4); curated and non-curated miRNA targets from miRecords (5), miRTarBase (>>6<<), TargetScan (7) and microRNA.org (8) and CpG islands and conserved regions from the UCSC database (9).
22705797	In addition, we further analyzed expression correlations of all experimentally validated miRNA__target interactions from miRTarBase (>>59<<) across these four paired miRNA and miRNA expression data sets.
22723856	Several databases of such predicted target sets have been established, for example __microCosm__ [3] and __TargetScan__ [4]. Additionally, databases of experimentally validated miRNA-targets exist [>>5<<].
22759612	validated MTI database, miRTarBase has accumulated nearly 4,000 MTIs by manually surveying over 1,100 pertinent publications after systematic text mining to filter research articles related to functional studies of miRNAs [>>30<<]. Sixty two experimentally validated Arabidopsis thaliana MTIs were downloaded from miRTarBase (http:
22759612	Moreover, Tarbase [27], miRDB [28], miR2Disease [29] and miRTarBase [>>30<<] are established to provide experimentally validated MTIs.
22798498	Information about miRNA__target interactions can be extracted either from databases of validated interactions, e.g. miRecords (14), Tarbase (15) and miRTarBase (>>16<<), or from predicted ones, which can be found in databases like miRWalk (17) and miRGen 2.0 (18).
22848594	To date, the experimentally validated miRNA interactions are little more than 3500 in all species [>>13<<], [14]. In silico target prediction represents a fundamental step in inferring new miRNA-target interactions. Sequence based prediction algorithms are mainly based on empirically determined features of how known miRNAs bind in vivo
22848594	We collected a catalogue of experimentally validated miRNA-target interactions from two main manually curated resources, namely miRecords and miRTarBase [>>13<<], [37]. Merging miRNA-target pairs from these two databases we extracted a list of 1400 interactions verified in human, 265 of them associated to cancer phenotype. We applied the antagonism pattern detection to multiple available datasets
22929553	Human miRNA target predictions for miRNA with conserved 3__UTR were taken from TargetScan 5.1 [27], and experimentally validated miRNA and their targets were taken from mirTarBase [>>35<<] and miRecord [36]. We used the union of mirTarBase and miRecord as a source of experimentally validated miRNA-target interactions(3976 interactions between 345 miRNA and 2277 gene).
23034144	tw) represents the collection of 4,270 manually curated miRNA-target interactions validated experimentally between 669 miRNAs and 2,533 target genes among 14 species [>>26<<]. It is followed by a clear description of experimental methods for target validation on each interaction, such as luciferase reporter assay, western blot, quantitative RT-PCR, and microarray experiments. The miRWalk database…
23034144	We explored the targets for 171 miRNAs on the miRTarBase [>>26<<]. After omitting the mRNAs undetectable in the human brain on UniGene, we extracted 852 theoretically upregulated targets for the set of miRNAs downregulated in AD brains [18].
23049969	may impact experimentally supported miRNA target sites, we analyzed data from two sources: mRNA sequences that have been shown to interact with miRNAs in PAR-CLIP experiments and miRNA:mRNA target pairs in miRecords [48], miTarBase [>>50<<], and TarBase 5.0 [49]. The PAR-CLIP experiments provide the specific mRNA sequences that are targeted by miRNAs and we, therefore, identified all indels that …
23049969	We also identified all experimentally supported targets of the miRNAs containing indels by searching PAR-CLIP results [31] as well as experimental targets contained in miRecords [48], TarBase 5.0 [49] and miTarBase [>>50<<] (Table S1). We are most interested in the potential functional impact of indels within mature miRNA sequences and seeds and will focus our discussion only on miRNAs with indel…
23049969	created a second list of indels that included only those indels in 3_ｲ UTRs of mRNAs that are the experimentally supported target of at least one miRNA by collecting the mRNA-miRNA target pairs contained in miRecords [48], miTarBase [>>50<<], and TarBase 5.0 [49]. We used Galaxy [73] to extract 100 base pair long sequences surrounding the genomic location of each indel.
23110385	The list of experimentally verified miRNAs per target gene was downloaded from miRTarBase [>>18<<] and compared with the list of expressed miRNA in each cell line.
23180788	We used the results of PAR-CLIP experiments, as well as databases, such as TarBase (32), miRTarBase (>>44<<) and miRecords (45), that collect experimentally determined miRNA__mRNA interactions to determine if any somatic mutations are located within experimentally determined miRNA target sites, but found only a very small number of somatic
23193297	Regarding miRNA targets, validated targets are still sparse but are available at miRecords (5), Tarbase (6) and miRTarBase (>>7<<). Many target prediction methods were developed including TargetScan (8), microRNA.
23193399	Profiling miRNAs in various types of cancer provided evidence that miRNAs are diagnostic and prognostic biomarkers [>>8<<] that may stratify prostate tumors based on specific genetic profiles and thereby improve aspects of patient management such as staging and treatment [9, 10].
23193399	Human miRNA target predictions for miRNA with conserved 3_ｲUTR were taken from TargetScan 5.1 [11] (PredNet), and experimentally validated miRNAs and their targets were taken from mirTarBase [>>8<<] and miRecord [20]. I used the union of mirTarBase and miRecord as a source of experimentally validated miRNA-target interactions (ExpNet).
23206407	miR-221 and miR-222 are encoded in tandem on chromosome X [1], and their targets were extensively studied [>>47<<]. For example, they were discovered to induce cell growth and cell cycle progression via direct targeting of p27 and p57 in various human malignancies [48,49]. Interestingly, these miRNAs were shown to target also ICAM-1 [50,51], which is
23270413	For better accuracy, manually annotated databases, miRTarBase (release 4.2) [>>22<<] and TransmiR (v1.1) [23] including only experimentally validated evidences based on literatures, were considered in the study.
23270413	Furthermore, in order to minimize false positives in the network construction [4], we utilized experimental evidence-based prior knowledge databases [>>22<<,23], including miRNA-target mRNA relations and miRNA upstream regulators (e.g., upstream signaling proteins, transcription factor binding sites (TFBSs) in miRNA promoters).
23270413	We downloaded the miRNA-related databases [>>22<<,23] in order to analyze miRNA-mRNA relations.
23270413	TransmiR [23] contains upstream regulators (TFs or upstream signaling molecules) controlling miRNA transcription, and miRTarBase [>>22<<] has the mRNA targets of miRNAs.
23281599	In addition, another set of experimentally validated miRNA targets integrated from miRTarBase [>>19<<], miRrecords [20], miRWalk [21] and miR2Disease [22] was also included in this analysis.
23326485	Fortunately, the number of experimentally validated miRNA targets has increased rapidly in recent years and many have known targets [>>59<<]. Therefore, with the continued growth of known miRNA target data, our method will be increasingly useful in future studies. We believe that mirTarPri will play an important role as a pre-processing step to guide __wet__ lab experimental
23326485	In this step, a compendium of 1,556 miRNA-target pairs that were supported by strong experimental evidence (reporter assay or western blot analysis) was downloaded from mirTarBase (release 2.5) [>>59<<]. There were 560 overlapping cases among the 1,556 pairs and 1,799 cases derived from TarBase, miRecord and miR2Disease. The remaining 996 miRNA-target pairs were used as gold standard data (Table …
23360399	Validated targets of DE miRNAs were retrieved from the literature and miRTarbase (release 2.5) [>>37<<]. Predictions were performed through starBase (release 2.1) (http://starbase.sysu.
23368412	The experimentally confirmed MTIs were collected from miRTarBase release 2.5 [>>31<<], which was developed previously by our group.
23368412	toolStandalone toolData typeBothBothBothPAR-CLIPBothMapping referenceGenome/transcript--Genome23way transcript 3'UTRmiRNA-targetinteractionElMMo [35]PicTar [36]Seed-rule [29]Seed-rule [29]TargetScan, [29,30]miRTarBase [>>31<<]Visualization
23376192	miRNA target genes are available from a variety of sources, including computational predictions [6__8], single gene studies [>>9<<, 10] and, most recently, large-scale experimental studies that combine cross-linking of loaded RISC complexes to target UTRs, immunoprecipitation and next-generation sequencing to identify miRNA targets [11__13].
23376192	miRNA targets are fetched from VerSe, miRecords [10], miRTarBase [>>9<<], TargetScan [14], miRanda [7] and PITA [8], and gene__drug interactions are from VerSe or annotated by the Pharmacogenomics Knowledge Base [37].
23376192	Two databases, miRecords [10] and miRTarBase [>>9<<], collect experimentally verified miRNA targets as described in the literature.
23497588	The miRTarBase database released in October 2011 included 669 miRNAs and 2553 target genes of 14 species [>>23<<]. The networks of mature miRNA and gene targets appear to be suitable for potential integration with protein-protein interaction networks as well as network data derived from TransmiR [22,23].
23497588	These interactions are experimentally validated using Western blot, knockdown or reporter gene analysis [>>23<<]. The miRTarBase database released in October 2011 included 669 miRNAs and 2553 target genes of 14 species [23]. The networks of mature miRNA and gene targets appear to be suitable for potential integration with protein-protein
23497588	The networks of mature miRNA and gene targets appear to be suitable for potential integration with protein-protein interaction networks as well as network data derived from TransmiR [22,>>23<<].
23573084	For a selected GoI, the GoI binding miRNAs (GBmiRs) were derived either validated miRNAs from miRTarBase [>>51<<] or predicted miRNAs from SVMicrO [52].
23622248	Cognate miRNA-mRNA pairs identified by CLASH and represented in the miRNA depletion data set were retrospectively analyzed and compared to confirmed miRNA-mRNA pairs from miRTarBase (Hsu etﾂ_al., >>2011<<). Similar upregulation was observed among the CLASH targets with a canonical 7-mer seed and validated miRTarBase targets (Figureﾂ_2D). In agreement with previous findings, upregulation was highe…
23622248	To check if our CLASH data set contains known, experimentally validated miRNA targets we compared it with two databases __ miRTarBase (Hsu etﾂ_al., >>2011<<) and TarBase (Vergoulis etﾂ_al., 2012). Information in these databases is limited:
23723971	MiRTarBase lists all of these pairs as currently not experimentally validated [>>26<<]. However, the number of validated miRNA-target interactions is still very low (status March 2013: 317 miRNAs linked to 1960 mRNAs), indicating that current approaches should not be limited to validated miRNA-target pairs. The selected
23724959	We used the miRTarBase database [>>27<<] to call miRNA targets. This database collects all validated miRNA targets that have been published up to November 2012.
23724959	To further verify that the processes found regulated were consistent with real data and not just target predictions, we tested for enrichment among the experimentally validated targets (as compiled in the miRTarBase database [>>27<<]) for the regulated miRNAs among the robust dataset of differentially expressed mRNA that we had described in prior work [16].
23771142	We selected three databases containing validated targets: Tarbase version 5c (35), miRecords version November 25, 2010 (36) and miRTarBase release 3.5 (>>37<<). The union of these databases was used, with filtering to (i) exclude those pairs of which mRNA or miRNA were not tested on the arrays and (ii) exclude pairs that were not in the predicted data used to build the gene sets.
23776563	First, a set of experimentally validated target genes were extracted from TarBase [52], miRTarBase [>>53<<], miRecords [54], and miR2Disease [55], assembling 3131 regulations among 311 miRNAs and 1761 genes, and defined as __experiment validated target set__.
23809014	mirTarBase, a curated database of experimentally validated miRNA targets, was our choice as a source of known gene and miRNA interactions [>>23<<]. To identify the predicted gene and miRNA interactions, we used targetScan data [24] to filter out miRNA-gene interactions in which the miRNA and gene effects on survival were concordant, since discordant behavior is expected in
23819653	The left panel shows the fractions of splicing-regulated MREs contained in miRTarBase [>>36<<] and TarBase [35].
23819653	The sequences of translationally repressed human MREs and false MREs were retrieved from both miRTarBase release 2.5 [>>36<<] and TarBase v.4.0 [35] and aligned to the corresponding reference sequences in UniGene database (see Methods).
23819653	The known microRNA genes were obtained from miRBase (version 17.0) [41] and the experimentally verified MREs were downloaded or retrieved from TarBase (version 4.0) [35] and miRTarBase (release 2.5) [>>36<<]. For each predicted MRE, information obtained from microRNA.org (August, 2010 Release) [57] included potential binding sites identified by using the mirSVR [49] and miRanda [58] algorithms fo…
23819653	According to TarBase [35] and miRTarBase [>>36<<], hsa-miR-148a has one and seven experimentally verified target messenger RNAs, respectively.
23857251	Our final set of experiments focused on putative or validated mRNA targets of miR-497 and miR-195 identified in public databases (mirTarBase,>>30<< miRecords31 and miRWalk32).
23861569	Further, a list of gene targets which have documented miR interactions was obtained from miRTARBASE (release 2.5) [>>24<<], which is accepted as the curated database of experimentally validated miRs.
23874542	the dataset was based on the changes in protein levels with specific miRNA overexpression or endogenous miRNA knockdown, we know less about the direct relationship of the changes between protein levels and miRNA expression levels [>>48<<]. In this study, our dataset was obtained from the interactions between the miRNAs and the full-length 3_ｲUTRs of coding genes.
23921681	Experimentally verified and computationally predicted target genes of the 20 IFN-beta-responsive miRNAs were extracted from the databases miRTarBase (version 3.5) [>>57<<] and miRWalk (April 2013) [56], respectively.
23921681	The miRTarBase database [>>57<<] was used to extract interactions with experimental evidence in the literature.
23921681	The interactions were obtained from the databases miRWalk [56] and miRTarBase [>>57<<]. A visualization of the network is shown in Figure 4.
23965969	We compared different target prediction algorithms and verified our predictions using the available data gathered in various databases dedicated to miRNA target prediction (e.g., miRWalk database [39] and miRTarBase [>>40<<]). We selected interactions with miR-137, miR-214, and miR-148a for experimental verification. The deregulation of the expression of these miRNAs in HD patients or in cellular…
24082822	The experimentally validated miRNA-target interactions information have been documented in various databases, such as TarBase [60], MiRecords [80], miRWalk [27], miRTarBase [>>61<<] and miRNAMAP [81].
24082822	TarBase [60] and miRTarBase [>>61<<] document the experimentally verified information on miRNA-target interactions along with their validation methods such as reporter genes, qPCR, western blotting, microarrays, proteomics, sequencing and degradome sequencing data.
24082822	The information on cell lines related to specific miRNA(s), diseases, and gene(s) can be easily retrieved from miRWalk [27], TarBase [60], miRTarBase [>>61<<], miR2Disease [62], PhenomiR [63] and HMDD [64].
24163105	We have collected >14 000 new experimentally supported miRNA__mRNA interactions from two recently updated databases, miRecords (35) and miRTarBase (>>36<<). The PolymiRTS database now contains 2944 records for experimentally supported miRNA target sites with polymorphisms.
24167554	The mRNA targets for differentially expressed miRNAs were identified using online software and databases such as TargetScan [22], PicTar [23] and miRDB [24] followed by additional experimentally verified targets from miRTarBase [>>25<<]. Possible gene-gene interactions and functional clustering among targets of miRNAs, was performed using Ariadne Pathway Studio 9.0.
24194601	These databases have shown their great helps in providing valuable miRNA-related information such as sequences (3), experimentally supported miRNA targets (8__>>10<<), mutations (11__13), experimentally supported miRNA transcription factors (14,15), miRNA__drug interactions (16,17) and miRNA-associated diseases (18__21).
24194717	tw) (Hsu et al., >>2011<<). These miRNA-target pairs were used to construct the miRNA-gene bipartite graph network in SAMP8 mice.
24205155	In addition, by resorting to miRTarBase [>>32<<] that contains experimentally validated miRNA targets, we found the fraction of known regulatory interactions was significantly increased in the results (Table 2, Hypergeometric-test, p-value:
24213470	Table 2 is compiled using experimentally validated miRNA-mRNA pairs and target genes were grouped according to their known function in specific pathways using DAVID [>>103<<,104]. The miRNAs with known levels in GBMs are color coded [105]. In the following sections we have attempted to highlight pro- and anti-tumorigenic function of miRNAs and how their aberrations can mechanistically modulate mu…
24214987	by computational predictions (10__13) and two high-throughput yeast-2-hybrid (Y2H) screens (14,15)], UniHI 7 also comprises curated transcriptional regulatory interactions from three complementary databases TRANSFAC (19), miRTarBase (>>20<<) and HTRIdb (21). In addition to these interactions, we also integrated drug target information from DrugBank (22) that can be mapped on the interaction netwo…
24267745	The firs is computationally predicted miRNA targets downloaded from TargetScan [27][PredNet], and the second is experimentally validated miRNAs and their targets that were extracted from two public databases mirTarbase [>>28<<] and miRecord [29].
24285297	SNPs within mature miRNAs recorded by miRBase are defined as miRNA-rSNPs and correspond with miRNA-targeted genes, which were obtained from the experimentally supported miRNA-targeted gene database miR2Disease (37) and miRTarBase (>>38<<).
24297251	These results coincide with data in an experimentally validated database named miRTarBase (>>40<<), suggesting that these genes are likely targeted by hsa-miR-21-5p.
24298237	tw/Hsu et al. (>>2011<<)miRWalkmiRWalk is a comprehensive database providing information on miRNAs from human, and mouse, including their predicted and validated binding sites for their target genes.
24350286	Databases such as miRecords, Tarbase and miRTarBase are repositories of experimentally validated miRNA:gene interactions [>>11<<__13]. Predictions of miRNA:gene interactions are accumulated in databases like miRWalk [14].
24350678	We also tried to enrich, when possible, the GRNs by addition of miRNA interactions experimentally validated and available in public databases, like TransmiR [20] and miRTarBase [>>21<<] (see Methods for details).
24350678	enrichment with experimentally validated miRNA interactions: GRNs were enriched, when possible, using miRNA interactions that are publicly available and experimentally validated in two different databases: TransmiR [20] and miRTarBase [>>21<<]. These databases potentially include the information about miRNA regulatory genes and miRNA regulated genes, respectively.
24391925	Experimentally verified miRNA-target interactions were retrieved from two sources: MiRecords [25] and miRtarbase [>>26<<]. For protein complexes, we retrieved complexes from CORUM(last accessed May,2012), which provides a resource of manually annotated protein complexes from mammalian organisms [24].
24478726	In the human genome more than 1200 miR sequences have been identified, hitherto [miRTarBase, Release 4.5, version 20 (Hsu et al., >>2011<<)], with over 50,000 miR-target interactions. Recently, several algorithms and bioinformatics websites, including TargetScan and miRWalk (Lewis et al., 2005; Dweep et al., 2011) have been developed to predict specific mRNA/miR interactions.
24507415	nctu.edu.tw/[>>58<<]PicTar1.2miRNA target predictionhttp://pictar.mdc-berlin.de/[59]RNAhybrid1.2miRNA target predictionhttp:
24564251	In this approach, we first identified experimentally validated targets of each miRNA using miRNA target databases miRWalk [25], miRecords [26], miReg [17], and miRTarBase [>>27<<]. Next, targets for each miRNA were subjected to ToppGene Suite [28] for GSEA (Gene Set Enrichment Analysis) candidate gene prioritization. The top-ranked genes were used in DAVID v6.7 [29] analysis for functional annota…
24608173	The interaction network between miRNAs and cancer genes relied on experimental data extracted from three different sources: TarBase v.5.0 (93), miRecords v.4.0 (94) and miRTarBase v.4.4 (>>95<<). The integration of these data led to 1160 cancer targets of miRNAs (58% of the total).
24609385	Validated targets were downloaded from MirTarBase 3.5 (>>19<<), the oncogenes from COSMIC (20), the oncomirs from (3) and OMIM (Online Mendelian Inheritance in Man) genes from http:
24612962	For DE miRNAs, targets were obtained by searching experimentally validated as well as predicted miRNA target databases, i.e. miRTarBase (release 2.5) [>>21<<] and TarBase (version 5) [22] for experimentally validated targets; TargetScan (release 6.2) [23] and microRNA.
24614816	Validated target genes of ER-ﾎｱ-regulating miRNAs were retrieved from the union of five experimentally verified miRNA-target interaction (MTI) resources, including the miRTarBase (Version 4.5) [>>22<<], TarBase (Version 6.0) [23], starBase (Version 1.0) [24], miRecords (Version 3) [25] and miRWalk (Last updated on March 29, 2011) [26] (detailed information of these databases was given in Table S2…
24618011	The experimentally validated data included information from miRecords [21], TarBase [22], miR2Disease [23], and miRTarBase [>>24<<], while the computational prediction data consisted of miRNA-mRNA target pairs residing in no fewer than 2 datasets from HOCTAR [25], ExprTargetDB [26], and starBase [27].
24627222	We validated this scoring function by using a database of experimentally validated human miRNA/target interactions called miRTarBase as a test set (>>25<<). This dataset contains 495 cases of proven direct interactions, 490 cases for which direct binding was not verified and 71 negative cases.
24632820	mbc.nctu.edu.tw/) [>>64<<] and miRecords (http://mirecords.biolead.org/) [65]. Both databases contain experimentally validated miRNA-target interactions (MTIs) curated by data mining of the published literature.
24642266	Genes that have been experimentally validated as functional targets of the diff-reg miRNAs identified were retrieved from the miRTarBase repository [>>67<<]. These were reviewed by the authors to tag the ones salient to pain physiology.
24756070	In particular, the miRTarBase (version 2.1) database has collected approximately 3,500 manually curated experimentally validated MTIs, including 657 miRNAs and 2,297 target genes among 17 species from 985 research articles [>>11<<]. The TarBase 5.0 database has stored approximately 514 MTIs that were extracted from 203 papers [12]. The miRecord database, which includes 1,529 experimental interact…
24756070	We apply the miRTarBase version 2.1 database [>>11<<] to obtain experimentally validated MTIs, which can be accessed at __http:
24756070	Moreover, many databases, such as miRTarBase [>>11<<], TarBase [12], miRecords [13] and miR2Disease [14], have been designed for storing experimentally validated MTIs.
24764762	available, such as TargetScan (Lewis et al., 2003), miRanda (John et al., 2004), PicTar (Krek et al., 2005), RNA22 (Miranda, et al., 2006), PITA (Kertesz et al., 2007), DIANA-microT (Maragkakis et al., 2009) and Tar-base (Hsu et al., >>2011<<). The main algorithm used to predict miRNA:mRNA interactions involves pairing of the 5__ region of the miRNA - a 2__8 nt region known as the __seed region__…
24791000	Experimentally validated target mRNAs of deregulated miRNAs were obtained from the miRTarBase database [>>18<<]. For those miRNAs with less or no validated targets, target mRNAs were predicted based on __seed sequences__ using the TargetScan program [19].
24803669	The validated miRNA__target interactions are derived from mirTarBase (>>11<<), miRecords (12) and a manual bibliographic research, selecting only the interactions validated by reporter assay.
24809055	The experimentally validated data were extracted from miRecords [33], TarBase [34], miR2Disease [35], and miRTarBase [>>36<<], while the computational prediction data consisted of miRNA-mRNA target pairs residing in no fewer than 2 datasets from HOCTAR [37], ExprTargetDB [38], and starBase [39].
24810853	These citations were compiled by cross-referencing curated miRNA__mRNA target interactions in miRecords (27), miRWalk (28) and miRTarBase (>>29<<) databases.
24829448	from seven different sources (PicTar (11__14), mirSVR (15,16), TargetScan (17__20), MSigDB (21,22) and PITA (23)) including experimentally verified miR targets (miRecords (24) and miRTarbase (>>25<<)). Since the overlaps among the target prediction algorithms are low (26) (see miR-9 example in Supplementary file), we use the union of all these predictions as candidate miR__mRNA
24867642	Using experimentally validated targets (Hsu et al., >>2011<<) of miR-122 as a positive control and of miR-124 as a negative control (this miRNA is not expressed in liver, [Landgraf et al., 2007]), we indeed observed that the majority of miR-122 targets showed increased mRNA/pre-mRNA ratios in Dicer
24875473	Investigators have characterized thousands of miRNAs, either predicting or experimentally validating thousands of their gene targets (2,>>3<<). Researchers have shown that miRNAs are organized into highly conserved families with common seed regions of about 6__8 nucleotides that determine target specificity (4). Our community now understands that each miRNA has numerous gene
24875477	We used the latter approach to generate a subset of RNA triplexes with partial experimental support based on validated miRNA-target interactions archived in the miRTarBase database (Supplementary Excel File; (>>19<<)). The total number of triplexes with experimental support is 952, involving 252 human genes. In this subset, 346 miRNA binding sites were supported by the recently developed experime…
24875477	Experimentally validated miRNA-target interactions were derived from the miRTarBase database (>>19<<).
24884413	Then, we downloaded the verified miRNA targets from the miRTarBase website [>>36<<] and selected three examples of target genes of the decreased miRNAs for analysis.
24968068	mbc.nctu.edu.tw __ see [>>114<<]). Unfortunately, the limited number of experimentally validated miRNA targets available in miRTarBase is a restricting factor in constructing appropriate and sufficiently large gene sets in order to reduce the resulting bias (e.g., due to
24970168	Validated target sites from publicly available databases e.g., TarBase [37], miRecords [38] and miRTarBase [>>39<<] had been utilized to identify the SNPs that potentially affect miRNA targeting [10,12,18,24].
25045664	Experimentally validated target mRNAs of aberrantly expressed miRNAs were collected from the miRTarBase database [>>37<<]. For miRNAs with few or no validated target mRNAs, the putative target mRNAs were integrated using the prediction software programs Pictar, TargetScan, and miRanda programs [38]. The threshold values were simultaneously controlled (e.g.,
25050621	According to the miRTarBase [>>29<<] and TarBase [30] databanks, there were hundreds of genes that were directly regulated by the 232 miRNAs in our initial list.
25054916	To assess the performance of the proposed conservation strategy, we compiled an experimentally validated miRNA-mRNA interaction dataset from the union of three databases, TarBase V5.0 [28], miRecords [29], and miRTarBase V4.4 [>>30<<], as the gold standard. Finally, 21,849 experimentally validated miRNA-mRNA interactions in humans were collected and used.
25054916	Furthermore, a total of 21,849 experimentally validated miRNA-mRNA interactions in humans collected from three databases (TarBase V5.0 [28], miRecords [29], and miRTarBase V4.4 [>>30<<]) were used as the gold standard to evaluate the target prediction performance.
25054916	Finally, we compiled an experimentally validated MMI set from the union of three databases, TarBase V5.0 [28], miRecords [29], and miRTarBase V4.4 [>>30<<]. Using this MMI set as the gold standard, we can evaluate the performance of each MMI combination.
25063298	dbPredicted miRNA__target interactionsDIANA-microT (12)XElMMo (8)XMicroCosm/miRBase (9)XXXXmiRanda (7)XXmiRDB (13)XXPicTar (6)XXXPITA (11)XTargetScan (10)XXXXValidated miRNA__target interactionsmiRecords (27)XmiRTarBase (>>28<<)XTarBase (26)XXDisease-/drug-related miRNAsmiR2Disease (22)XPharmaco-miR (23)XPhenomiR
25063298	The multiMiR database contains human and mouse data from 14 external databases that are categorized into three components (Figure 1), including the three validated miRNA__target databases (miRecords (27), miRTarBase (>>28<<) and TarBase (26)), the eight predicted miRNA__target databases (DIANA-microT (12), ElMMo (8), MicroCosm (9), miRanda (7), miRDB (13), PicTar (6), PITA (11) and TargetScan (10…
25069957	To obtain a gold standard gene list for this analysis, we firstly collected 89 validated miR-145 targets from miRTarBase [>>36<<], which is one of the most comprehensive databases of experimentally validated miRNA-target interactions in various cells.
25069957	The fold change patterns of these genes look very similar (Figureﾂ_3D), and according to the miRTarBase [>>36<<] the first five genes have been validated as direct targets of miR-124, so we guess RRBP1 and MBOAT5 are also its true targets in the HepG2 cells, which deserve further experimental verification.
25074381	There are several validated targets of miR-10b including tumor suppressors HOXD10, KLF4 and NCOR2 (34,>>39<<__41). Despite the significant body of research (283 publications in PubMed) on these miRNAs, it is striking that the number of targets with direct experimental validation equates to less than 3% of bioinformatically predicted targets
25074381	Despite the significant body of research (283 publications in PubMed) on these miRNAs, it is striking that the number of targets with direct experimental validation equates to less than 3% of bioinformatically predicted targets (5,>>40<<).
25074381	A list of the validated targets was compiled using Tarbase (43), miRTarBase (>>40<<) and a manual literature search using the gene name and all aliases listed in NCBI gene database.
25077705	We then merged the experimentally validated miRNA-target gene DBs: miRTarBase V.3.5 [>>20<<] (http://mirtarbase.mbc.nctu.edu.tw/), miRecords V.3 [21] (http://mirecords.
25093671	Additionally, experimentally validated targets were extracted for identified miRNAs from miRTarBase [>>25<<].
25106527	We collected experimentally validated microRNA-mRNA interactions from miRecord [17] and mirTarbase [>>18<<], and predicted their MRESSs in 3_ｲUTR by TargetScan6.1 [19].
25232725	Experimentally validated microRNA-target interactions were retrieved from the miRTarBase repository Release 4.5 [>>24<<]. The gene lists generated by these queries were exploited for gene-annotation (Gene Ontology, GO, terms and KEGG pathways) enrichment analysis using the web-based application DAVID 6.7 [25]: the EASE score (a conservative adjustment of
25234469	Three databases were used to predict miRNA-target genes: TarBase (v6.0) (Vergoulis et al., 2012), miRecords (2013) (Xiao et al., 2009) and miRTarBase (2013) (Hsu et al., >>2011<<), which host the largest collection of manually curated experimental data. In this work, we mainly focused on validated target genes; we plan to study the unverified miRNA-target genes in the future.
25255322	We also used miRTarBase (version 4.3), to identify targets that have been experimentally validated [>>34<<]. Targets for the predicted novel miRNAs were identified using psRNATarget, a small RNA target analysis server which is capable of accepting miRNA sequences as input to detect their potential binding sites [35]. This tool uses common
25281301	For the 'miRNA-gene__ and 'miRNA-TF__ regulations, the curated miRNA-gene interactions are available in public databases such as Tarbase [78], miRecords [79] and miRTarBase [>>80<<]. There are also numerous computing methods for predicting miRNA targets, such as TargetScan [18] , miRanda [81], PicTar [82], microT [83] and MicroCosm [72]. We downloaded the experimentally-confirmed miRNA-gene inter…
25324845	MiRTarBase (>>23<<) and TarBase (24) are two databases, which contain miRNA targets with the restriction that each target must have experimental evidence.
25340776	For miRNA target predictions, experimentally validated miRNA-mRNA pairs were downloaded from MirTarBase [>>27<<]. To compare the performance of RACER in predicting validated miRNA-mRNA interactions, we chose three existing methods namely Pearson correlation coefficient (PCC) [26], GenMiR++ [24], LASSO [25].
25340776	The number of validated miRNA-mRNA pairs from MirTarBase [>>27<<] were then plotted as a function of the top rankings from 1000 to 5000 pairs with 200-interval.
25340776	The evaluation of each method was based on the number of validated interactions it identified from MirTarBase [>>27<<] among the top 1000-5000 (with 200-interval) ranked prediction list, and the precision-recall in recovering the confidence targets derived from an independent miR-34a perturbation study [28].
25370776	We collected their experimentally validated target sites from the miRTarBase database (>>42<<). Those genes targeted by >2 miRNAs were regarded as target genes of maternal plasma miRNAs. We analyzed functions and functional relationships of these target genes using Gene Ontology Analysis and Kyoto Encyclopedia of Genes and Genomes
25380780	TarBase (36), miRNAMap 2.0 (62) and miRTarBase (>>37<<). Although miRTarBase has comprehensive information of miRNA targets from several organisms, but it has scarce data on viral miRNA targets.
25380780	Likewise, miRTarBase (>>37<<) holds knowledge of miRNA targets from different organisms, but it has very few viral miRNA targets.
25380780	org (35), TarBase (36), miRTarBase (>>37<<), mirDB (38), miRWalk (39), miRecords (40) etc., which encompass detailed information about the miRNAs found in different organisms.
25383673	Similar to TarBase, the tool miRTarBase [>>65<<] has been launched in 2010 as a curated collection of miRNA__target interactions for 17 species.
25403569	predicted recurrent interactions, each having a positive joint posterior probability (Supplementary Table S1): (1) sequence-based scores from miRanda-mirSVR10 and TargetScan9; (2) validated interactions from miRTarBase (release 4.5)>>20<<; (3) interactions detected by CLASH (cross-linking, ligation, and sequencing of hybrids)11 in HEK293 cell; (4) miRNA perturbation data extracted from public dom…
25403569	We then examined whether the PanMiRa-predicted interactions were more enriched for validated interactions from miRTarBase>>20<< than random or REC-predicted pairs. Due to the paucity of the known interactions, however, conventional power analysis such as Receiver Operating Characteristic (ROC) curves is unable to discriminate method performances.
25427155	Target genes of miRNAs were predicted using the two databases miRecords [25] and miRTarBase [>>26<<].
25466819	Gene__miRNA interactions from MirTarBase (from CyTargetLinker collection, version 2012-10-12) (Kutmon et al. 2013; Hsu et al. >>2011<<).
25503309	Two algorithms were used to predict miRNA targets, namely, microT-CDS [26], [27] and miRTarBase [>>28<<]. The software performs an enrichment analysis of multiple miRNA target genes to all known KEGG pathways. The combinatorial effect of co-expressed miRNAs in the modulation of a given pathway is taken into account by the simultaneous
25541727	TargetHUB RESTful interface allows users to interrogate information from four different databases: miRTarBase [>>9<<], TargetScan [10], PicTar [11], and miRanda [12].
25541727	Among the most addressed repositories for miRNA target genes we can include miRTarBase [>>9<<], TargetScan [10], PicTar [11] and miRanda [12].

## Sheet: PubMed ID 22135297
PubMed ID	Citation context
22548756	Regulations from miRNAs to targets were downloaded from TarBase 6.0 [>>20<<]. Regulations from TFs to miRNAs were downloaded from TransmiR 1.1 [21].
22548756	Additionally, with the rapid increase in the last few years in the validation of regulatory relationships using experimental approaches such as microarray, deep sequencing and ChIP-seq [>>19<<-21], these high quality data will no doubt contribute to the construction of networks.
22618880	Among them (i) miRNA__target interactions experimentally validated [as reported in miRecords (28), TarBase (>>29<<) and mirTarBase (30) databases] are specifically marked; (ii) Functional enrichment of the gene network component can be performed directly from MAGIA2 using DAVID platform.
22618880	Experimentally validated miRNA__target interactions according to the miRecords (28), mirTarbase (>>29<<) and mirTarBase (30) are highlighted in tables.
22649059	A long series of algorithmic tools and databases have been implemented and utilized by miRNA researching groups as tools of the trade (10__>>12<<). Gene target prediction applications were some of the first sectors to receive intense research focus (10).
22649059	TarBase v6.0 database (>>12<<) is also incorporated into the new schema.
23049969	There has also been a rapid growth in the number of experimentally supported miRNA target sites in humans [>>29<<], reducing the reliance on computational methods for miRNA target prediction.
23175680	Several miRNA-target databases, such as TargetScan [36], PicTar [35], TarBase [>>74<<], miRecords [75] and miRWalk [76], store computationally predicted miRNA targets as well as few biologically validated ones.
23180788	We used the results of PAR-CLIP experiments, as well as databases, such as TarBase (>>32<<), miRTarBase (44) and miRecords (45), that collect experimentally determined miRNA__mRNA interactions to determine if any somatic mutations are located within experimentally determined miRNA target sites, but found only a very small number
23180788	The results of these and other lower-throughput experiments have greatly increased the number of experimentally identified miRNA target sites in the past few years, and this increase is likely to continue in the future (>>32<<). We used the results of PAR-CLIP experiments, as well as databases, such as TarBase (32), miRTarBase (44) and miRecords (45), that collect experimentally determined miRNA_…
23180788	For each miRNA containing a somatic mutation, we provide a link to the TarBase 6.0 (>>32<<), a database of experimentally identified miRNA__mRNA interactions, which displays experimentally supported targets of the miRNA.
23193297	Regarding miRNA targets, validated targets are still sparse but are available at miRecords (5), Tarbase (>>6<<) and miRTarBase (7). Many target prediction methods were developed including TargetScan (8), microRNA.
23249809	Genes confirmed by more rigorous methods to be targeted by other members of the miR-30 family include RUNX2, beclin-1, and GNAI2 (>>42<<).
23249809	The let-7 family has an extensive list of experimentally validated direct targets, including SOCS4, caspase-3, p27, Lin28, TRIM71, IL-13, TLR4, RAS, c-Myc, HMGA2, IL-10, and IL-6 (>>42<<). Several of the experimentally confirmed targets could impact RSV replication or the disease process. An experimentally confirmed target of let-7 is IL-13. It was found that during allergic inflammation in mice,…
23285092	By searching for Hakai in other data base such as Tarbase 6.0 [>>40<<], miR-26b-5p miRNA was found to associate to Hakai, although this association was only described as a result of a high-throughput microarray screening, and the functional role of this interaction is still unknown [41].
23331499	We also included two types of miRNA network data: i) miRNA__mRNA interactions from miRBase, TarBase, Miranda, TargetScan and miRecords [>>28<<-32], and ii) TFs of these miRNAs from PutMir, TransMir and ENCODE [27,33,34].
23335783	gr/tarbase) (>>47<<). Then, we identified other non-TR target genes of these miRNAs and created a network representing inferred TRs, miRNAs targeting these TRs and mRNAs, targeted either by TRs and/or by selected miRNAs.
23368412	Recently, more and more research groups investigated large-scale MTIs using the CLIP-seq [17-20], and there are several databases, such as CLIPZ [21], starBase [22], doRiNA [23], and TarBase 6.0 [>>24<<], compile public available CLIP and PAR-CLIP sequencing datasets and use their in-house software toolkits to analyze the raw data.
23382686	com), and genes sharing experimentally verified miRNA regulation as reported in TarBase 6.0 [>>29<<].
23390484	Thousands of miRNAs have now been identified in a range of organisms [29], and many of their targets have been revealed [>>30<<]. Studies on the deregulation of miRNA processing provide strong evidence that their function in fine-tuning gene expression is essential in the development of almost every tissue and body system examined [31], [32], [33], [34], [35].
23470717	A large number of additional experimentally validated targets were derived from Tarbase 6.0,>>24<< uploaded into Pathway Studio, and included in the enrichment analysis together with computationally predicted targets.
23580197	Results were filtered based on a moderate or high confidence of interaction (Lewis et al., 2005; Vergoulis et al., >>2012<<), brain specificity, and an inverse miRNA to target mRNA expression relationship.
23622248	To check if our CLASH data set contains known, experimentally validated miRNA targets we compared it with two databases __ miRTarBase (Hsu etﾂ_al., 2011) and TarBase (Vergoulis etﾂ_al., >>2012<<). Information in these databases is limited: target and miRNA names are often ambiguous (ex.
23637704	Twenty-six experimentally verified targets were identified using the publicly available database TarBase (Vergoulis et al., >>2012<<) and manual literature searches (Table 2). The functional targeting of these targets by miR-137 was confirmed by luciferase expression reporter and Western blot assays in a variety of cell lines.
23680784	Since their first identification in Caenorhabditis elegans in 1993 (2), the number of annotated miRNAs and miRNA-related publications increase in a super linear rate, clearly depicting their central position in the RNA revolution (>>3<<).
23680784	The workflow performs enrichment analysis of experimentally validated targets derived from DIANA-TarBase v6.0 (>>3<<) or/and predicted interactions from microT-CDS.
23690867	Validated target genes selected to be done by miRNAs using TarBase 6.0, which hosts the largest collection of manually curate experimentally validated miRNA-gene interactions [>>19<<].
23710289	We also integrated posttranscriptional regulatory interactions (i.e., miRNAs that can regulate NRF2 or its first neighbors) by manual curation and from miRBase, TarBase, Miranda, TargetScan, and miRecords resources [>>21<<__25]. To list those TFs that can regulate NRF2-regulating miRNAs, we used data on the transcriptional regulation of miRNAs from ENCODE, PutMir, and TransMir resources [18, 26, …
23717626	Validated human miRNA-mRNA interactions were obtained from Tarbase 5.0 and miRecords (version 11-2010) [>>34<<], [35], [62]. Human target mRNA predictions for miRNAs were extracted from TargetScan 5.2 and microRNA.
23717626	Several web resources provide validated or predicted miRNA-mRNA interactions, e.g. TarBase [>>34<<], miRecords [35], miRGen [36] and miRBase [37], miRGator offers miRNA and mRNA expression profiles [38], starBase [39] and doRiNA [40] are databases that integrate miRNA and ribonucleoprotein binding sites.
23761447	Lastly, miR interactions were gathered from TarBase (>>28<<), miRecords (29) and TransmiR (30).
23771142	We selected three databases containing validated targets: Tarbase version 5c (>>35<<), miRecords version November 25, 2010 (36) and miRTarBase release 3.5 (37).
23776563	First, a set of experimentally validated target genes were extracted from TarBase [>>52<<], miRTarBase [53], miRecords [54], and miR2Disease [55], assembling 3131 regulations among 311 miRNAs and 1761 genes, and defined as __experiment validated target set__.
23863844	The positive data set includes sites from miRecords database(28), TarBase (>>29<<) and from individual studies (see references in Supplementary Tables S1 and S3).
24059244	For each miRNA, candidate targets were inferred using data from six different databases (miRanda, PicTar, TargetScan, mirBase, miRTarget2, TarBase[>>52<<-57]) using the RmiR package from R Bioconductor (http://www.bioconductor.org/).
24069606	For another validation, the validated set of miRNA targets are collected from Tarbase [>>21<<] and miRecords database [22]. We considered miRNAs from these databases which contain same seed sequence as siRNA and were trying to find an overlap between predicted off-targets of the siRNA and validated targets of miRNAs.
24082822	TarBase [>>60<<] and miRTarBase [61] document the experimentally verified information on miRNA-target interactions along with their validation methods such as reporter genes, qPCR, western blotting, microarrays, proteomics, sequencing and degradome
24082822	The experimentally validated miRNA-target interactions information have been documented in various databases, such as TarBase [>>60<<], MiRecords [80], miRWalk [27], miRTarBase [61] and miRNAMAP [81].
24082822	The information on cell lines related to specific miRNA(s), diseases, and gene(s) can be easily retrieved from miRWalk [27], TarBase [>>60<<], miRTarBase [61], miR2Disease [62], PhenomiR [63] and HMDD [64].
24160351	org [31], Argonaute, ASRP [32], CSRDB [33], fRNAdb [34], ncRNAdb [35], NONCODE [36], RFAM [37], RNAdb [38], smiRNAdb [39], TarBase [>>40<<], UCSC Genome Browser human miRNAs [41].
24219887	There are numerous resources of experimentally validated or computationally predicted interactions between miRNAs and target mRNAs, such as TarBase [>>31<<], miranda [32], miRBase [17], MirTarget2 [33] and TargetScan [18].
24244499	4A) [33]__[>>35<<]. We applied this approach to 22 miRNAs representing the most up- or down-regulated miRNAs under M1-skewing conditions (Table S2).
24244499	gr/tarbase/) [33]__[>>35<<]. Select differentially regulated miRNAs were correlated with observed gene expression differences and then compared with predicted targets of the miRNA using publically available Gene List Venn Diagram software [36] (http:
24298237	gr/tarbase/Vergoulis et al. (>>2012<<)TargetRankTargetRank scores the seed matches in a UTR relative to a given siRNA or miRNA and then calculates an overall score for the mRNA as a whole by summing the scores for all seed matches present in the 3_ｲ UTR.
24304892	TarBase (>>21<<) contains a manually curated collection of experimentally tested miRNA targets, in humans, mice, fruit flies, worms and zebrafish.
24382976	Validated miRNA target genes were selected based on TarBase 6.0, which hosts the largest collection of manually curate experimentally validated miRNA-gene interactions [>>18<<]. Furthermore, the unverified miRNA target genes were predicted to regulating by miRNAs based on 10 programs, including DIANAmT, miRanda, miRDB, miRWalk, RNAhybrid, PicTar4, PicTar5, PITA, RNA22, and TargetScan.
24507415	ntua.gr/tarbase/[>>68<<]miRDeep1.1Detect novel miRNA based on HTShttps://www.mdc-berlin.
24548346	We used TarBase [>>39<<] to search all the experimentally validated miRNAs targeting Oct4 (Pou5f1) in Mus musculus.
24589211	Predicted targets of the miRNAs in the miRNA array were analyzed using the algorithms TargetScan[16], TarBase[>>17<<], and miRecords[18]. For mRNAs that were up-regulated in SKOV3/DDP compared with SKOV3, we searched for targeting miRNAs that were down-regulated, and vice versa.
24612962	For DE miRNAs, targets were obtained by searching experimentally validated as well as predicted miRNA target databases, i.e. miRTarBase (release 2.5) [21] and TarBase (version 5) [>>22<<] for experimentally validated targets; TargetScan (release 6.2) [23] and microRNA.
24614816	Validated target genes of ER-ﾎｱ-regulating miRNAs were retrieved from the union of five experimentally verified miRNA-target interaction (MTI) resources, including the miRTarBase (Version 4.5) [22], TarBase (Version 6.0) [>>23<<], starBase (Version 1.0) [24], miRecords (Version 3) [25] and miRWalk (Last updated on March 29, 2011) [26] (detailed information of these databases was given in Table S2…
24689063	The experimentally validated target mRNAs of those abnormal miRNAs were obtained from the miRTarBase and Tarbase databases [>>30<<]. Common target mRNAs were subjected to functional enrichment analysis using CapitalBio Molecule Annotation System V4.0 and compared to abnormally expressed mRNA profiles from microarray datasets (MAS, http:
24764762	and assessment of miRNA effects on target protein expression (e.g., ELISA, western blotting, immunohistochemistry) (Kertesz et al., 2007; Kuhn, et al., 2008; Nuovo, 2010; Thomson et al., 2011 Hﾃｩbert and Nelson, 2012; Vergoulis et al., >>2012<<).
24832658	record nomenclature, sequence annotation such as genomic organization, precursor sequences, literature citations and links to target prediction sites (miRBase [50]; miRGen [51]), experimentally validated microRNA targets (TarBase [>>52<<]) or microRNA expression profiles (miRNAMap [53]; smiRNAdb).
24892549	Using TarBase6.0, we identified nine mRNAs, which had all been identified as direct miR-375 targets using Luciferase reporter assay (Table 3) [>>47<<]. Interestingly, six of these known miR-375 targets were also significantly down-regulated in HCT116 upon miR-375 ectopic expression. The remaining three targets were either not expressed in HCT116 (median log intensity <7) (1/8) or not
24907353	The validated targets from TarBase (>>19<<) are not incorporated to miRror-Suite as an independent MDB but are indicated on the result output (when relevant).
24907353	TarBase is a reliable resource for experimentally validated miRNA-target pairs (>>19<<). miRecords is a literature-based archive (20) that extracts validated results from publications. Both resources report mostly about in vitro miRNA experiments.
24949432	We obtained experimentally validated miRNA-mRNA targeting pairs from Tarbase 6.0 [>>17<<]. Among the healthy population, the regulatory pattern of 293 miRNA-mRNA pairs indicated positive regulation, while that of 3,628 miRNA-mRNA pairs showed negative regulation.
25063298	miRNA (version 1.0.6) is another Bioconductor package which includes predictions from five programs (MicroCosm, miRanda (7), miRDB (13), PicTar (6) and TargetScan) and validations from TarBase (>>26<<) in human.
25063298	The multiMiR database contains human and mouse data from 14 external databases that are categorized into three components (Figure 1), including the three validated miRNA__target databases (miRecords (27), miRTarBase (28) and TarBase (>>26<<)), the eight predicted miRNA__target databases (DIANA-microT (12), ElMMo (8), MicroCosm (9), miRanda (7), miRDB (13), PicTar (6), PITA (11) and TargetScan (10…
25063298	miRNA__target interactionsDIANA-microT (12)XElMMo (8)XMicroCosm/miRBase (9)XXXXmiRanda (7)XXmiRDB (13)XXPicTar (6)XXXPITA (11)XTargetScan (10)XXXXValidated miRNA__target interactionsmiRecords (27)XmiRTarBase (28)XTarBase (>>26<<)XXDisease-/drug-related miRNAsmiR2Disease (22)XPharmaco-miR (23)XPhenomiR
25074381	A list of the validated targets was compiled using Tarbase (>>43<<), miRTarBase (40) and a manual literature search using the gene name and all aliases listed in NCBI gene database.
25079112	We obtained the largest collection of human miRNA-mRNA target relationships from the TarBase 6.0 [>>20<<]. All targets in this collection were manually curated and experimentally validated.
25081906	We speculate that the effect may be mediated by inhibition of MAPK8 (also known as JNK), which is a validated target of this miRNA>>44<< and described to phosphorylate the viral integrase favouring the enzyme stability and consequently an efficient integration of the proviral DNA45.
25124853	Based on those miRNAs that might interact with lncRNAs (Table 2), we searched miRNAs' mRNA targets with experimental support using TarBase>>24<<. The results showed that nine miRNAs including miR-18a-5p, miR-18b-5p, miR-19a-3p, miR-20b-5p, miR-106a-5p, miR-106b-5p, miR-31-5p, miR-139-5p, and miR-195-5p may be included (Table 3). Most of their targets are cancer-associated genes
25132913	To characterize miR-34a targets, we have identified CDK4, CCND1, and SIRT1 as the target genes of miR-34a, using database of experimentally verified targets of miRNAs (TarBase 6.0) [>>39<<] and the bioinformatics miRNA target prediction tools: TargetScan (http://targetscan.
25171496	php), which includes 111 miRNAs, 862 targets with 1,093 edges in the human and 44 miRNAs, 75 targets with 104 edges in the mouse [>>35<<]. The targets of miRNAs listed in miRecords consist of experimentally verified targets and predicted targets which are an integration of predicted miRNA targets produced by 11 of the following miRNA target prediction tools: DIANA-microT,
25210621	validity of the predicted interactions between downregulated genes and upregulated miRNAs is underlined by the recent validation of four interactions in the network (miR-10b-5p-BDNF, miR-30a-5p-BDNF, miR-30a-5p-AP2A1, miR-30a-5p-PPP3CA[>>23<<]).
25234469	Three databases were used to predict miRNA-target genes: TarBase (v6.0) (Vergoulis et al., >>2012<<), miRecords (2013) (Xiao et al., 2009) and miRTarBase (2013) (Hsu et al., 2011), which host the largest collection of manually curated experimental data.
25238537	However, out of the thousands of known human miRNAs, only a handful of them have been investigated for their functions experimentally [>>8<<]__[10]. The mechanisms that underlie miRNA target recognition and regulation are largely unknown despite recent studies on the identification and characterization of miRNA targets [11], [12]. It is demonstrated that a mature miRNA can guide
25243143	Third, we also detected the effects of posttranscriptional regulation on LWDH genes with microRNAs (miRNAs) and the related targets of miRNAs were from Tarbase, which only collected the results of experimental verification [>>36<<].
25295610	miRNAs that target PDE8A mRNA were selected from miRNA-mRNA interactions that have been predicted and reported in the Ingenuity Knowledge Base, TarBase and miRecords and TargetScan [>>44<<]__[46]. Potential miRNAs regulating PDE8A expression were identified by pairing gene and miRNA expression data from monocytes and macrophages cultured for 5 days [43], [47]. Of the 190 miRNAs that potentially c…
25300531	Target genes for each miRNA were manually retrieved from different public databases, including miRecords [28], TarBase [>>29<<] and Ingenuity Knowledge Base (Ingenuity Systems, Redwood City, CA, USA). The miRNA target genes included in these databases are all experimentally validated and published in the literature.
25309888	Relationships included experimentally determined data from the Ingenuityﾂｮ curated database and highly predicted targets from the target prediction databases in TargetScan (20), miRecords (21), and TarBase (>>22<<). We note that the miRNA-target predictions are based on sequence complementarity between the miRNA seed sequence and the target mRNA, and thus may be applicable to several miRNAs with …
25317074	Although there are curated databases on miRNA-gene targeting relationships >>9<< (http://diana.cslab.ece.ntua.gr/tarbase/), the validation of these various bioinformatic predictions remains a challenge for researchers.
25324845	MiRTarBase (23) and TarBase (>>24<<) are two databases, which contain miRNA targets with the restriction that each target must have experimental evidence.
25380780	TarBase (>>36<<), miRNAMap 2.0 (62) and miRTarBase (37). Although miRTarBase has comprehensive information of miRNA targets from several organisms, but it has scarce data on viral miRNA targets.
25380780	org (35), TarBase (>>36<<), miRTarBase (37), mirDB (38), miRWalk (39), miRecords (40) etc., which encompass detailed information about the miRNAs found in different organisms.
25383673	Of note, TarBase has been subjected to repeated updates (the latest conducted in 2012 [>>63<<]) since its original release.
25392691	MiRNA Target Filter was used to explore experimentally validated miRNA__mRNA interactions based on relevant biological information and expression information from TarBase>>38<< and miRecords.39 TargetScan was used to predict novel miRNA__mRNA interactions.
25392691	The IPA miRNA Target Filter using TarBase>>38<< and miRecords39 revealed that 846 mRNAs were experimentally validated targets of 40 differentially expressed miRNAs (Supplementary Table 2).
25401928	gr/tarbase, [>>35<<]) identified several potential target sites (see below). To test this hypothesis, we compared the ability of hsa-miR-155-5p to down regulate ELK3 mRNA expression with hsa-miR-210-5p, for which ELK3 is a validated target in HUVEC [23].
25406994	Results were obtained from Tarbase [>>21<<], miRtarbase [22] and miRecords [23]. We used these databases because they collected experimentally validated miRNA targets (e.g., reporter assay, western and northern blot, qRT-PCR).
25416156	we considered only those genes for which miRNA targets information are available in TargetScan release 6.2 database (http://www.targetscan.org/) [24] and DIANA TarBase v6.0 (http://diana.imis.athena-innovation.gr/DianaTools/index.php) [>>25<<]. It was reported that TargetScan have high fidelity for target prediction from biological and informatics validation.
25452690	interactions can be validated. Here, we extracted the experimentally validated target information from TarBase 6.0, which includes more than 65,000 manually curated, experimentally validated miRNA-gene interactions from eight species.>>26<< To examine the overlaps between the TarBase information and our prediction results, we mapped all miRNAs in our dataset to the miRNA families in TarBase using…
25490558	TarBase v6.0database [>>9<<] and CLIP-Seq database starBase [10] were used to acquire validated targets.
25538559	r=tarbase/index), a manually curated database for experimentally validated interactions (Vergoulis et al., >>2012<<). Predicted miRNA targets were identified using two approaches.(1) The miRNA2function tool in the miRNA Body Map program (Mestdagh et al., 2011) integrates all miRNA targets predicted by TargetScanHuman v5.1, MicroCosm Targets v5, miRDB
25538559	Our initial approach was to investigate previously validated targets of these miRNA using Tarbase v6.0, a manually curated database comprising only experimentally validated miRNA:mRNA interactions (Vergoulis et al., >>2012<<). This approach identified several plasticity-related genes as likely targets of miR-34a-5p and miR-132-3p (Table 2). These include Arc, and the glutamate receptor subunits G…

## Sheet: PubMed ID 23376192
PubMed ID	Citation context
25484921	Moreover, the miRNA-gene-drug relationship was extracted from PharmacomiR [>>62<<] that provides miRNA pharmacogenomics data manually curated from literatures.
